# Supplementary material for: An Intratumor Heterogeneity-Related Signature for Predicting Prognosis, Immune Landscape, and Chemotherapy Response in Colon Adenocarcinoma
Source: Front Med (Lausanne). 2022 Jul 7;9:925661. doi: 10.3389/fmed.2022.925661 (PMC9302538; doi:10.3389/fmed.2022.925661)
Supplement: Supplementary file 4 [file Table_1.csv]

A0_Samples	A17_Age	A18_Sex	A19_Height	A1_OS	A20_Weight	A21_BMI	A22_histological_type	A23_Tumor_tissue_site	A2_Event	A3_T	A4_N	A5_M	A6_Stage	A8_New_Event	A8_New_Event_Time	A8_New_Event_Tissue	A8_New_Event_Type	A9_Cancer_Status	additional_studies	additional_studies.additional_study.disease_code	additional_studies.additional_study.project_code	age_at_initial_pathologic_diagnosis	anatomic_neoplasm_subdivision	bcr_patient_barcode	bcr_patient_uuid	braf_gene_analysis_performed	braf_gene_analysis_result	circumferential_resection_margin	colon_polyps_present	day_of_form_completion	days_to_birth	days_to_death	days_to_initial_pathologic_diagnosis	days_to_last_followup	days_to_last_known_alive	drugs.drug.bcr_drug_barcode	drugs.drug.bcr_drug_uuid	drugs.drug.clinical_trail_drug_classification	drugs.drug.day_of_form_completion	drugs.drug.days_to_drug_therapy_end	drugs.drug.days_to_drug_therapy_start	drugs.drug.drug_name	drugs.drug.measure_of_response	drugs.drug.month_of_form_completion	drugs.drug.number_cycles	drugs.drug.prescribed_dose	drugs.drug.prescribed_dose_units	drugs.drug.regimen_indication	drugs.drug.regimen_indication_notes
TCGA-AA-3518	81	FEMALE	Not Available	31	Not Available		Colon Adenocarcinoma	Colon	Alive	T3	N0	M0	Stage IIA	0	31			WITH TUMOR				81	Cecum	TCGA-AA-3518	c5c4a0a5-900d-483d-9282-475654d63265	NO	Not Available	Not Available	Not Available	18	-29769	Not Applicable	0	31	Not Available
TCGA-A6-6651	55	FEMALE	162.6	662	88.5	33.47358197	Colon Adenocarcinoma	Colon	Alive	T3	N1b	MX	Stage IIIB	0	662			TUMOR FREE				55	Transverse Colon	TCGA-A6-6651	0ec6ed47-db99-4273-9823-ffbde6a77091	NO	Not Available	Not Available	YES	7	-20110	Not Applicable	0	249	Not Available	TCGA-A6-6651-D18528;TCGA-A6-6651-D18527;TCGA-A6-6651-D18529;TCGA-A6-6651-D18530	a528abe3-9cc5-4833-8f81-9086291a9c00;8ab6ac64-e947-4bbd-85c6-2e8d7b472d87;74c23414-80cb-4ae3-bcf2-a52122118f4f;1d1b2876-8f89-4115-a26e-e437e8174fc0	Not Available;Not Available;Not Available;Not Available	18;18;18;18	247;205;249;247	77;77;77;77	Leucovorin;Oxaliplatin;Fluorouracil;Fluorouracil	Not Available;Not Available;Not Available;Not Available	11;11;11;11	12;9;12;12	50-350;130-164;4560-4704;760-784	mg;mg;mg;mg	ADJUVANT;ADJUVANT;ADJUVANT;ADJUVANT	Not Applicable;Not Applicable;Not Applicable;Not Applicable
TCGA-DM-A285	71	FEMALE	175	179	72	23.51020408	Colon Mucinous Adenocarcinoma	Colon	Dead	T3	N2	M1	Stage IV	0	179			Not Available				71	Ascending Colon	TCGA-DM-A285	99C532B0-6B42-4925-A344-FC7262C415EE	YES	Normal	Not Available	YES	27	-26021	179	0	Not Available	Not Available
TCGA-AA-3495	79	MALE	Not Available	1127	Not Available		Colon Adenocarcinoma	Colon	Alive	T2	N0	M0	Stage I	0	1127			WITH TUMOR				79	Hepatic Flexure	TCGA-AA-3495	15b987ba-77ab-477b-a54a-65ec5c7c399e	NO	Not Available	Not Available	Not Available	18	-28886	Not Applicable	0	31	Not Available
TCGA-AA-3712	65	MALE	Not Available	0	Not Available		Colon Adenocarcinoma	Colon	Alive	T3	N2	M0	Stage III	0	0			WITH TUMOR				65	Descending Colon	TCGA-AA-3712	2b94070a-21ec-457b-88af-3d2a89b97ac6	NO	Not Available	Not Available	Not Available	18	-23831	Not Applicable	0	0	Not Available
TCGA-AA-A02H	74	FEMALE	Not Available	61	Not Available		Colon Adenocarcinoma	Colon	Dead	T3	N2	M1	Stage IV	0	61			WITH TUMOR				74	Sigmoid Colon	TCGA-AA-A02H	69fb431f-0caf-4cdd-9085-eda5b18ed15d	NO	Not Available	Not Available	Not Available	15	-27362	61	0	Not Available	Not Available
TCGA-D5-6924	68	MALE	165	435	85	31.22130395	Colon Adenocarcinoma	Colon	Alive	T3	N0	M0	Stage IIA	0	435			TUMOR FREE				68	Sigmoid Colon	TCGA-D5-6924	be85f845-b281-467c-8b97-bed7b7fdff64	NO	Not Available	Not Available	NO	21	-24964	Not Applicable	0	89	Not Available
TCGA-A6-2670	45	MALE	175.3	775	90.9	29.58012814	Colon Adenocarcinoma	Colon	Alive	T3	N0	M0	Stage IIA	0	775			Not Available				45	Sigmoid Colon	TCGA-A6-2670	65bb7520-f055-43a8-b735-1152fa2c9e04	NO	Not Available	Not Available	NO	14	-16512	Not Applicable	0	424	424
TCGA-AA-A00K	79	MALE	Not Available	549	Not Available		Colon Adenocarcinoma	Colon	Alive	T3	N0	M0	Stage IIA	0	549			WITH TUMOR				79	Sigmoid Colon	TCGA-AA-A00K	0cbe9848-8eac-4ea8-a36b-fb74b4a33de7	NO	Not Available	Not Available	Not Available	15	-29189	Not Applicable	0	31	Not Available
TCGA-D5-6922	76	MALE	175	308	83	27.10204082	Colon Adenocarcinoma	Colon	Alive	T3	N1	M0	Stage IIIA	0	308			TUMOR FREE				76	Sigmoid Colon	TCGA-D5-6922	0a94eecf-4db2-4846-8383-c83ff02e4a9f	NO	Not Available	Not Available	NO	18	-27771	Not Applicable	0	134	Not Available
TCGA-G4-6311	80	MALE	173.5	1199	69.9	23.22085558	Colon Adenocarcinoma	Colon	Alive	T3	N1	MX	Stage III	0	1199			TUMOR FREE				80	Ascending Colon	TCGA-G4-6311	79d33c28-a7e2-4fca-8be1-a16fb6d68d49	NO	Not Available	Not Available	NO	12	-29297	Not Applicable	0	1112	Not Available	TCGA-G4-6311-D21921;TCGA-G4-6311-D21923;TCGA-G4-6311-D21922	47dfca4c-93b9-421c-be8f-617d251452ae;1e9c5fe9-4666-4187-ab0c-6c2b09dc240a;f10cb485-4558-454a-9a1e-905a5cabba57	Not Available;Not Available;Not Available	27;27;27	148;190;190	36;36;36	Oxaliplatin;Leucovorin;Fluorouracil	Not Available;Not Available;Not Available	1;1;1	9;12;12	152;400;400	mg;mg/m2;mg/m2	ADJUVANT;ADJUVANT;ADJUVANT	Not Applicable;Not Applicable;Not Applicable
TCGA-QG-A5YX	61	FEMALE	163	1003	68.49	25.77816252	Colon Adenocarcinoma	Colon	Alive	T3	N0	MX	Stage IIA	0	1003			TUMOR FREE				61	Sigmoid Colon	TCGA-QG-A5YX	300FFF5A-0F61-402D-B845-3938BA7B1294	NO	Not Available	25	YES	20	-22617	Not Applicable	0	526	Not Available	TCGA-QG-A5YX-D44483	07AF7F33-432C-43A3-BF5B-12A81384FB74	Not Available	20	527	42	Xeloda	Complete Response	6	Not Available	Not Available	Not Available	Not Available	Not Applicable
TCGA-AA-3968	55	FEMALE	Not Available	669	Not Available		Colon Adenocarcinoma	Colon	Alive	T2	N0	M0	Stage I	0	669			WITH TUMOR				55	Sigmoid Colon	TCGA-AA-3968	cab7bdbc-0a11-4901-97c3-26b884f79cb5	NO	Not Available	Not Available	Not Available	18	-20089	Not Applicable	0	0	Not Available
TCGA-D5-6920	77	FEMALE	160	377	73	28.515625	Colon Adenocarcinoma	Colon	Alive	T3	N0	M0	Stage IIA	0	377			TUMOR FREE				77	Sigmoid Colon	TCGA-D5-6920	dc22eba5-6fb7-4875-b30a-99fa00758301	NO	Not Available	Not Available	NO	18	-28124	Not Applicable	0	112	Not Available
TCGA-AA-A02O	82	MALE	Not Available	28	Not Available		Colon Adenocarcinoma	Colon	Alive	T3	N0	M0	Stage II	0	28			WITH TUMOR				82	Transverse Colon	TCGA-AA-A02O	6fa41234-9077-4d05-a295-6820f3bedf5b	NO	Not Available	Not Available	Not Available	15	-30288	Not Applicable	0	28	Not Available
TCGA-AA-3543	84	MALE	Not Available	30	Not Available		Colon Mucinous Adenocarcinoma	Colon	Alive	T2	N0	M0	Stage I	0	30			WITH TUMOR				84	Cecum	TCGA-AA-3543	912b61a1-6a5b-451c-b753-9c3dac03e8cb	NO	Not Available	Not Available	Not Available	18	-30772	Not Applicable	0	0	Not Available
TCGA-AA-A02E	82	FEMALE	Not Available	90	Not Available		Colon Adenocarcinoma	Colon	Dead	T3	N1	M1	Stage IV	0	90			WITH TUMOR				82	Cecum	TCGA-AA-A02E	35620be9-3ba5-4be7-9e00-83103e6a92e6	NO	Not Available	Not Available	Not Available	15	-30256	90	0	Not Available	Not Available
TCGA-AA-3814	85	FEMALE	Not Available	0	Not Available		Colon Adenocarcinoma	Colon	Alive	T3	N0	M0	Stage IIA	0	0			WITH TUMOR				85	Ascending Colon	TCGA-AA-3814	f38d49b7-6cad-4460-abd0-3685a3b2d941	NO	Not Available	Not Available	Not Available	18	-31380	Not Applicable	0	0	Not Available
TCGA-AA-3710	80	FEMALE	Not Available	821	Not Available		Colon Adenocarcinoma	Colon	Alive	T3	N0	M0	Stage IIA	0	821			WITH TUMOR				80	Hepatic Flexure	TCGA-AA-3710	f5c3bc61-1018-4351-bb23-aacc1459365f	NO	Not Available	Not Available	Not Available	18	-29465	Not Applicable	0	31	Not Available
TCGA-AA-A03J	65	FEMALE	Not Available	1246	Not Available		Colon Adenocarcinoma	Colon	Alive	T2	N0	M0	Stage I	0	1246			Discrepancy				65	Sigmoid Colon	TCGA-AA-A03J	e6c8c5fc-158a-4de4-b3f6-3b645584bbc7	NO	Not Available	Not Available	Not Available	15	-23986	Not Applicable	0	0	Not Available
TCGA-CM-6678	63	FEMALE	157	335	59	23.93606231	Colon Adenocarcinoma	Colon	Alive	T4a	N1c	M1a	Stage IVA	1			Metastatic	TUMOR FREE				63	Sigmoid Colon	TCGA-CM-6678	d7048098-09b3-4763-ad54-9c5c6fe14bc0	YES	Normal	Not Available	NO	Not Available	-23070	Not Applicable	0	122	Not Available	TCGA-CM-6678-D30951;TCGA-CM-6678-D30953;TCGA-CM-6678-D17051;TCGA-CM-6678-D17050;TCGA-CM-6678-D17049	e903ec03-d66a-4f5b-87a8-e1e78e0e79e6;fbd5870c-73a8-401f-a792-4a7aeda61922;f1e0900b-3a55-4d01-b8ed-d23892afb723;0452e18b-530a-40c8-bd25-d973c1784af8;01518ad8-5c28-40d7-8e5f-2d15a4df5355	Not Available;Not Available;Not Available;Not Available;Not Available	19;19;19;19;19	275;306;214;91;214	275;275;17;30;0	Floxuridine;IRINOtecan HCl;Irinotecan HCL;Oxaliplatin;Floxuridine	Unknown;Unknown;Not Available;Not Available;Not Available	4;4;4;4;4	Not Available;Not Available;12;7;7	Not Available;Not Available;200;130;170	Not Available;Not Available;mg;mg;mg	Not Available;Not Available;ADJUVANT;ADJUVANT;ADJUVANT	Not Applicable;Not Applicable;Not Applicable;Not Applicable;Not Applicable
TCGA-AY-4071	63	FEMALE	Not Available	29	113.7		Not Available	Not Available	Dead	T1	N0		Stage I	0	29			TUMOR FREE				63	Not Available	TCGA-AY-4071	315ef7f6-ca21-4d87-8f19-40bd455885ec	NO	Not Available	Not Available	YES	7	-23320	29	0	Not Available	Not Available
TCGA-AA-3819	41	FEMALE	Not Available	761	Not Available		Colon Adenocarcinoma	Colon	Alive	T3	N0	M0	Stage IIA	0	761			WITH TUMOR				41	Sigmoid Colon	TCGA-AA-3819	192da41f-f0a5-494e-8eb9-96bcdae56ff8	NO	Not Available	Not Available	Not Available	18	-15280	Not Applicable	0	0	Not Available
TCGA-CA-6715	63	MALE	158	383	57	22.83287935	Colon Adenocarcinoma	Colon	Alive	T3	N1	M0	Stage IIIB	0	383			TUMOR FREE				63	Sigmoid Colon	TCGA-CA-6715	794131b8-f4be-4f15-b3b9-6f0b10a5a38b	Not Available	Not Available	Not Available	Not Available	8	-23075	Not Applicable	0	2	Not Available	TCGA-CA-6715-D70876;TCGA-CA-6715-D70878;TCGA-CA-6715-D70879	2A89E239-0062-4F9E-8946-8BD697383709;A3B59973-3FCE-44E7-99DE-11330368700D;56419CB6-A31A-4499-A503-8EBEDBCC1950	Not Available;Not Available;Not Available	10;10;10	227;227;227	44;44;44	oxaliplatin;5-Fluorouracil;Folinic Acid	Complete Response;Complete Response;Complete Response	3;3;3	Not Available;Not Available;Not Available	Not Available;Not Available;Not Available	Not Available;Not Available;Not Available	Not Available;Not Available;Not Available	Not Applicable;Not Applicable;Not Applicable
TCGA-D5-5537	83	MALE	168	1381	75	26.57312925	Colon Adenocarcinoma	Colon	Dead	T3	N2	MX		1	722			TUMOR FREE				83	Ascending Colon	TCGA-D5-5537	ae6b315f-3f78-4695-adfa-48b0bbab2c89	NO	Not Available	Not Available	YES	28	-30505	Not Applicable	0	456	Not Available
TCGA-D5-6931	77	MALE	178	365	70	22.09317005	Colon Adenocarcinoma	Colon	Alive	T4b	N2	M0	Stage IIIC	0	365			TUMOR FREE				77	Transverse Colon	TCGA-D5-6931	5d66191d-da49-4d7e-89a4-a382db338340	NO	Not Available	Not Available	NO	21	-28292	Not Applicable	0	43	Not Available
TCGA-CA-5254	42	FEMALE	154	386	55	23.19109462	Colon Adenocarcinoma	Colon	Alive	T3	N0	M0	Stage IIA	0	386			TUMOR FREE				42	Transverse Colon	TCGA-CA-5254	26a41625-4680-47b2-afa9-6a72b148e1c0	Not Available	Not Available	Not Available	Not Available	8	-15415	Not Applicable	0	5	Not Available	TCGA-CA-5254-D70898;TCGA-CA-5254-D70899;TCGA-CA-5254-D70900	6190AB74-8B52-4AE1-AE80-30570CA4BD5A;B70702AA-8E86-45A0-BF1D-43057580E3D6;7C8A2022-E668-46AD-A54F-04CFC91BA4D1	Not Available;Not Available;Not Available	10;10;10	204;204;204	50;50;50	oxaliplatin;5-Fluorouracil;Folinic Acid	Complete Response;Complete Response;Complete Response	3;3;3	Not Available;Not Available;Not Available	Not Available;Not Available;Not Available	Not Available;Not Available;Not Available	Not Available;Not Available;Not Available	Not Applicable;Not Applicable;Not Applicable
TCGA-A6-A56B	57	MALE	180	1711	77.2	23.82716049	Colon Adenocarcinoma	Colon	Dead	T3	N1	M0	Stage IIIB	1	1678			TUMOR FREE				57	Sigmoid Colon	TCGA-A6-A56B	74A0264D-1D31-430D-9A88-E7334C8AA96C	NO	Not Available	15	YES	10	-20903	Not Applicable	0	1595	Not Available	TCGA-A6-A56B-D42088;TCGA-A6-A56B-D42089;TCGA-A6-A56B-D42090;TCGA-A6-A56B-D42091;TCGA-A6-A56B-D42092	07E34E9E-9C88-42C3-9978-261BEA4751F6;4222D044-05CB-4518-9BAC-DB508925FB7E;0D9ACB99-4600-4500-A13E-6F8C9A486B11;06E9668D-3E5E-4CC8-A928-31E4FFE59F82;E4C65970-C55E-48AF-A90D-85AC6045F18C	Not Available;Not Available;Not Available;Not Available;Not Available	10;10;10;10;10	110;236;236;238;243	82;82;82;82;82	Fluorouracil;Leucovorin;Oxaliplatin;Fluorouracil;Cetuximab	Complete Response;Complete Response;Complete Response;Complete Response;Complete Response	4;4;4;4;4	Not Available;Not Available;Not Available;Not Available;Not Available	Not Available;Not Available;Not Available;Not Available;Not Available	Not Available;Not Available;Not Available;Not Available;Not Available	Not Available;Not Available;Not Available;Not Available;Not Available	Not Applicable;Not Applicable;Not Applicable;Not Applicable;Not Applicable
TCGA-CM-6169	67	MALE	176	396	109.3	35.28538223	Colon Adenocarcinoma	Colon	Alive	T3	N0	M0	Stage IIA	0	396			TUMOR FREE				67	Cecum	TCGA-CM-6169	8e87ddca-f43e-4c6f-9d5b-430b666a7f6c	NO	Not Available	Not Available	NO	19	-24564	Not Applicable	0	243	Not Available	TCGA-CM-6169-D15236;TCGA-CM-6169-D15240;TCGA-CM-6169-D15238;TCGA-CM-6169-D15215	7997d2ef-1c60-43b9-9096-e0c4fe13dea2;bcc4b8af-2a42-4ea6-b631-67417436a9e2;11bdf997-2b4c-4fd3-a358-3621721d4fa8;d843573b-abb6-4375-b320-65b6e417f688	Not Available;Not Available;Not Available;Not Available	15;15;15;15	243;243;243;159	89;89;89;89	Leucovorin;Fluorouracil;Fluorouracil;Oxaliplatin	Not Available;Not Available;Not Available;Not Available	8;8;8;8	12;12;12;6	850;2600;850;180	mg;mg;mg;mg	ADJUVANT;ADJUVANT;ADJUVANT;ADJUVANT	Not Applicable;Not Applicable;Not Applicable;Not Applicable
TCGA-AA-A00E	65	MALE	Not Available	913	Not Available		Colon Adenocarcinoma	Colon	Alive	T3	N0	M0	Stage IIA	0	913			WITH TUMOR				65	Ascending Colon	TCGA-AA-A00E	124b6856-f581-46da-9068-b0a49b999785	NO	Not Available	Not Available	Not Available	15	-23741	Not Applicable	0	0	Not Available
TCGA-CM-5863	60	FEMALE	150	457	103.4	45.95555556	Colon Mucinous Adenocarcinoma	Colon	Alive	T3	N1b	M0	Stage IIIB	0	457			TUMOR FREE				60	Ascending Colon	TCGA-CM-5863	cc1d6ad3-b60d-482e-8fa4-0af26823007d	NO	Not Available	Not Available	NO	26	-22127	Not Applicable	0	304	Not Available	TCGA-CM-5863-D17066;TCGA-CM-5863-D17062;TCGA-CM-5863-D17068;TCGA-CM-5863-D17065;TCGA-CM-5863-D17064	8419859d-441b-466d-9c75-b60790d0a64b;2e32a9b2-feed-4616-84aa-8c1d6ca8acd6;8ed1a0ab-3763-46c2-9f61-21677b677973;93087750-78fd-430a-9c55-be528ae2e4bb;999f4791-5483-46b6-b0e8-cec6ba836469	Not Available;Not Available;Not Available;Not Available;Not Available	30;30;30;30;30	240;240;229;240;240	86;86;229;86;86	Oxaliplatin;Fluorouracil;Pegfilgrastim;Leucovorin Calcium;Fluorouracil	Not Available;Not Available;Not Available;Not Available;Not Available	9;9;9;9;9	12;12;1;12;12	140;650;6;650;1900	mg;mg;mg;mg;mg	ADJUVANT;ADJUVANT;ADJUVANT;ADJUVANT;ADJUVANT	Not Applicable;Not Applicable;Not Applicable;Not Applicable;Not Applicable
TCGA-AA-A01D	47	FEMALE	Not Available	334	Not Available		Colon Mucinous Adenocarcinoma	Colon	Dead	T3	N2	M0	Stage IIIC	1	183			WITH TUMOR				47	Sigmoid Colon	TCGA-AA-A01D	e2edbf3f-25d8-49aa-b656-2a59c3b99aeb	NO	Not Available	Not Available	Not Available	15	-17318	Not Applicable	0	30	Not Available	TCGA-AA-A01D-D37404;TCGA-AA-A01D-D37405;TCGA-AA-A01D-D37406;TCGA-AA-A01D-D37407;TCGA-AA-A01D-D37408;TCGA-AA-A01D-D37409	4F739C3B-57E6-4AB5-8F2A-79326FE773E6;C597CB1C-8B1F-4EAE-AACF-2ACB2C0B0267;9E59767B-446A-4F48-BFEF-20BDB4731B47;F2A4FAE7-D172-454F-8F86-44237D0514DF;2F4FDF3B-F5D5-4507-975B-07A38AC4D75C;45839A4B-3333-43FE-ABE2-E6FCFE5D837D	Not Available;Not Available;Not Available;Not Available;Not Available;Not Available	3;3;3;3;3;3	273;153;273;304;273;304	61;61;214;273;214;273	Capecitabine;Oxaliplatin;Irinotecan;Mitomycin;Bevacizumab;Panitumumab	Clinical Progressive Disease;Clinical Progressive Disease;Clinical Progressive Disease;Clinical Progressive Disease;Clinical Progressive Disease;Clinical Progressive Disease	12;12;12;12;12;12	Not Available;Not Available;Not Available;Not Available;Not Available;Not Available	Not Available;Not Available;Not Available;Not Available;Not Available;Not Available	Not Available;Not Available;Not Available;Not Available;Not Available;Not Available	Not Available;Not Available;Not Available;Not Available;Not Available;Not Available	Not Applicable;Not Applicable;Not Applicable;Not Applicable;Not Applicable;Not Applicable
TCGA-AA-3488	58	MALE	Not Available	153	Not Available		Colon Adenocarcinoma	Colon	Dead	T3	N2	M1	Stage IV	0	153			WITH TUMOR				58	Sigmoid Colon	TCGA-AA-3488	6e9e0c2f-2ddb-40f1-8e8c-618119e62ec1	NO	Not Available	Not Available	Not Available	18	-21519	153	0	Not Available	Not Available
TCGA-CM-6167	57	FEMALE	174	456	89	29.39622143	Colon Adenocarcinoma	Colon	Alive	T3	N2b	M0	Stage IIIC	0	456			TUMOR FREE				57	Cecum	TCGA-CM-6167	d42bc7f0-cfb2-4ece-ae47-521308635633	NO	Not Available	Not Available	YES	19	-21031	Not Applicable	0	122	Not Available
TCGA-AA-3949	87	FEMALE	Not Available	791	Not Available		Colon Mucinous Adenocarcinoma	Colon	Alive	T3	N1	M0	Stage IIIB	0	791			WITH TUMOR				87	Ascending Colon	TCGA-AA-3949	cbdabbcd-d8f1-4d7c-9e18-ebd83d888c51	NO	Not Available	Not Available	Not Available	18	-32081	Not Applicable	0	30	Not Available
TCGA-AA-A02J	70	FEMALE	Not Available	153	Not Available		Colon Adenocarcinoma	Colon	Dead	T3	N0	M1	Stage IV	0	153			WITH TUMOR				70	Sigmoid Colon	TCGA-AA-A02J	73a142e1-8ac2-4cfe-b8cf-7e9dea64f488	NO	Not Available	Not Available	Not Available	15	-25749	153	0	Not Available	Not Available
TCGA-AA-3862	82	MALE	Not Available	914	Not Available		Colon Adenocarcinoma	Colon	Alive	T3	N0	M0	Stage IIA	0	914			WITH TUMOR				82	Transverse Colon	TCGA-AA-3862	05ff79c5-1127-4cac-8f4c-84089a3f2cde	NO	Not Available	Not Available	Not Available	18	-30163	Not Applicable	0	31	Not Available
TCGA-AA-3950	79	FEMALE	Not Available	730	Not Available		Colon Mucinous Adenocarcinoma	Colon	Alive	T3	N0	M0	Stage IIA	0	730			WITH TUMOR				79	Ascending Colon	TCGA-AA-3950	cc53bf9e-5e27-4305-a08b-552120c10aa5	NO	Not Available	Not Available	Not Available	18	-29130	Not Applicable	0	31	Not Available
TCGA-AA-3516	74	FEMALE	Not Available	396	Not Available		Colon Mucinous Adenocarcinoma	Colon	Dead	T3	N2	M0	Stage III	0	396			WITH TUMOR				74	Ascending Colon	TCGA-AA-3516	d9d7f0d4-fa64-48f2-8037-52cbf0b34ad8	NO	Not Available	Not Available	Not Available	18	-27303	Not Applicable	0	0	Not Available
TCGA-A6-5666	78	MALE	193	995	95.4	25.61142581	Colon Adenocarcinoma	Colon	Alive	T4b	N0	M0	Stage IIC	1	509			TUMOR FREE				78	Sigmoid Colon	TCGA-A6-5666	25c3201a-3dd5-4edf-ad09-104e5c10663e	NO	Not Available	Not Available	NO	26	-28514	Not Applicable	0	244	Not Available
TCGA-4T-AA8H	42	FEMALE	167.6	385	107.956	38.43251064	Colon Mucinous Adenocarcinoma	Colon	Alive	T3	N0	MX	Stage IIA	0	385			TUMOR FREE				42	Descending Colon	TCGA-4T-AA8H	A5E14ADD-1552-4606-9FFE-3A03BCF76640	NO	Not Available	20	NO	5	-15494	Not Applicable	0	160	Not Available
TCGA-F4-6808	54	FEMALE	166	1024	70	25.40281608	Colon Adenocarcinoma	Colon	Alive	T1	N0	M0	Stage I	0	1024			TUMOR FREE				54	Sigmoid Colon	TCGA-F4-6808	4a785dc7-f5f6-4607-a19d-e6354b2fb5a9	NO	Not Available	Not Available	NO	31	-19803	Not Applicable	0	14	Not Available
TCGA-AY-A8YK	44	MALE	185	573	86.1	25.15704894	Colon Adenocarcinoma	Colon	Alive	T3	N2a	M1	Stage IVA	0	573			TUMOR FREE				44	Sigmoid Colon	TCGA-AY-A8YK	C6F6C032-5D4E-4028-AED0-24A587620354	NO	Not Available	Not Available	NO	10	-16140	Not Applicable	0	209	Not Available	TCGA-AY-A8YK-D66229;TCGA-AY-A8YK-D66236;TCGA-AY-A8YK-D66237	809D0B32-3328-4D10-8884-A1A6FAAA9656;B61E9618-2291-43AD-97BE-8C4C0B8DF4FD;8E470806-DD81-425B-AAD4-C6CFF304F12C	Not Available;Not Available;Not Available	6;6;6	286;146;111	69;69;83	5FU;Oxaliplatin;Bevacizumab	Complete Response;Complete Response;Complete Response	10;10;10	Not Available;Not Available;Not Available	Not Available;Not Available;Not Available	Not Available;Not Available;Not Available	Not Available;Not Available;Not Available	Not Applicable;Not Applicable;Not Applicable
TCGA-A6-3808	73	MALE	180.3	1014	84.5	25.99352961	Colon Adenocarcinoma	Colon	Alive	T3	N0	M0	Stage IIA	0	1014			TUMOR FREE				73	Cecum	TCGA-A6-3808	4f9775f2-b663-4daf-aa9e-50915cae9407	NO	Not Available	Not Available	NO	11	-26666	Not Applicable	0	279	Not Available
TCGA-A6-2671	85	MALE	182.8	1331	67.2	20.11022318	Colon Adenocarcinoma	Colon	Dead	T3	N2	M1	Stage IV	1	535			WITH TUMOR				85	Sigmoid Colon	TCGA-A6-2671	565e2726-4942-4726-89d3-c5e3797f7204	NO	Not Available	Not Available	NO	28	-31329	Not Applicable	0	648	Not Available	TCGA-A6-2671-D6020;TCGA-A6-2671-D6055;TCGA-A6-2671-D6059;TCGA-A6-2671-D6049;TCGA-A6-2671-D6091;TCGA-A6-2671-D6025;TCGA-A6-2671-D6046;TCGA-A6-2671-D6092;TCGA-A6-2671-D6051;TCGA-A6-2671-D6056;TCGA-A6-2671-D12772;TCGA-A6-2671-D12770;TCGA-A6-2671-D12768;TCGA-A6-2671-D12771;TCGA-A6-2671-D12773;TCGA-A6-2671-D31097;TCGA-A6-2671-D31177;TCGA-A6-2671-D31178;TCGA-A6-2671-D31179;TCGA-A6-2671-D31180;TCGA-A6-2…	3aefce87-3734-4b5f-a4e2-c62dbba5badf;409b319f-5642-4f38-8e5d-d948107d0425;dc9ad6a9-f324-4d56-93ae-dad6cd659a43;891f0411-bdcc-468d-bc50-acc539d6bc11;75929a1b-da0b-4859-9592-e0b096b3e46c;b7b6c0f7-bf3f-45c3-b847-79b03842ba16;c8f771fa-6176-48de-8426-1f572f7866d8;fdda207f-5b42-4d35-87bc-c3156b31312d;25d52ff6-0b91-435d-8fc0-dcdc5519fa81;4c5e40d8-6a8a-4638-8b23-2461b1dcdd79;6d5ce679-235e-463c-85a8-d6812…	Not Available;Not Available;Not Available;Not Available;Not Available;Not Available;Not Available;Not Available;Not Available;Not Available;Not Available;Not Available;Not Available;Not Available;Not Available;Not Available;Not Available;Not Available;Not Available;Not Available;Not Available;Not Available	11;12;12;12;12;12;12;12;12;12;7;7;7;7;7;24;24;24;24;24;24;24	270;270;Not Available;270;Not Available;270;186;Not Available;272;Not Available;754;754;711;756;739;984;844;844;846;984;1105;1091	96;96;551;96;551;96;96;551;96;551;725;551;551;551;551;844;844;844;844;844;1041;1041	Study drug AMG 655;5 FU;Irinotecan;Leucovorin;5 FU;Avastin;Oxaliplatin;5 FU;5 FU;Avastin;Leucovorin;5 FU;Irinotecan;5FU;Avastin;Irinotecan;5-FU;Leucovorin;5-FU;Avastin;Irinotecan;Erbitux	Not Available;Not Available;Not Available;Not Available;Not Available;Not Available;Not Available;Not Available;Not Available;Not Available;Not Available;Not Available;Not Available;Not Available;Not Available;Clinical Progressive Disease;Clinical Progressive Disease;Clinical Progressive Disease;Clinical Progressive Disease;Clinical Progressive Disease;Clinical Progressive Disease;Clinical Progre…	1;1;1;1;1;1;1;1;1;1;6;6;6;6;6;4;4;4;4;4;4;4	12;12;7;12;7;12;7;7;12;7;3;13;9;13;12;Not Available;Not Available;Not Available;Not Available;Not Available;Not Available;Not Available	Not Available;450-735;320-325;700-735;725;300-320;115-155;4300-4325;2650-4400;300-325;500;725;300-320;4300-4325;300-325;Not Available;Not Available;Not Available;Not Available;Not Available;Not Available;Not Available	mg/kg;mg;mg;mg;mg;mg;mg;mg;mg;mg;mg;mg;mg;mg;mg;Not Available;Not Available;Not Available;Not Available;Not Available;Not Available;Not Available	PALLIATIVE;PALLIATIVE;PROGRESSION;PALLIATIVE;PROGRESSION;PALLIATIVE;PALLIATIVE;PROGRESSION;PALLIATIVE;PROGRESSION;PROGRESSION;PROGRESSION;PROGRESSION;PROGRESSION;PROGRESSION;Not Available;Not Available;Not Available;Not Available;Not Available;Not Available;Not Available	Not Applicable;Not Applicable;Not Applicable;Not Applicable;Not Applicable;Not Applicable;Not Applicable;Not Applicable;Not Applicable;Not Applicable;Not Applicable;Not Applicable;Not Applicable;Not Applicable;Not Applicable;Not Applicable;Not Applicable;Not Applicable;Not Applicable;Not Applicable;Not Applicable;Not Applicable
TCGA-A6-6781	43	MALE	190.5	598	87.5	24.11115933	Colon Mucinous Adenocarcinoma	Colon	Alive	T4b	N1b	MX	Stage IIIC	0	598			TUMOR FREE		FPPP	TCGA	43	Discrepancy	TCGA-A6-6781	b54865b6-824e-4163-b759-21a6eacc98ce	NO	Not Available	Not Available	YES	1	-15842	Not Applicable	0	158	Not Available	TCGA-A6-6781-D29217;TCGA-A6-6781-D29222;TCGA-A6-6781-D29223;TCGA-A6-6781-D29219	8bf9874b-b3a3-4f9f-a2fd-d5f1c20afc24;d19e09cd-4f33-4fdc-98be-45cb96a40be2;15555c80-b097-4e8e-a035-7b621c250a15;c2c8bb68-9f4d-4197-8e3e-b42eb78201c6	Not Available;Not Available;Not Available;Not Available	12;12;12;12	158;221;223;221	32;32;32;32	Oxaliplatin;Fluorouracil;Fluorouracil;Leucovorin	Not Available;Not Available;Not Available;Not Available	3;3;3;3	8;12;12;12	113-189;872-936;5232-5616;50-900	mg;mg;mg;mg	ADJUVANT;ADJUVANT;ADJUVANT;ADJUVANT	Not Applicable;Not Applicable;Not Applicable;Not Applicable
TCGA-AA-3867	74	MALE	Not Available	731	Not Available		Colon Adenocarcinoma	Colon	Alive	T3	N2	M1	Stage IV	1	394			WITH TUMOR				74	Sigmoid Colon	TCGA-AA-3867	d655bbf6-c710-411d-aff5-ceb0fb6e6680	NO	Not Available	Not Available	Not Available	18	-27028	Not Applicable	0	0	Not Available
TCGA-AA-A00U	50	MALE	Not Available	518	Not Available		Colon Adenocarcinoma	Colon	Alive	T3	N1	M0	Stage IIIB	0	518			WITH TUMOR				50	Ascending Colon	TCGA-AA-A00U	091e3084-04ee-4497-893c-d46226dec78f	NO	Not Available	Not Available	Not Available	15	-18263	Not Applicable	0	31	Not Available	TCGA-AA-A00U-D37380;TCGA-AA-A00U-D37381;TCGA-AA-A00U-D37382	573E799A-7A71-49F9-A262-26BF0DCB98ED;DD9FE9D1-175B-495F-9E2D-9DF63C15AD70;EA070337-0D97-467F-B588-9F256BE4C9F4	Not Available;Not Available;Not Available	3;3;3	214;214;214	61;61;61	Folinic acid;5-Fluorouracil;Oxaliplatin	Complete Response;Complete Response;Complete Response	12;12;12	Not Available;Not Available;Not Available	Not Available;Not Available;Not Available	Not Available;Not Available;Not Available	Not Available;Not Available;Not Available	Not Applicable;Not Applicable;Not Applicable
TCGA-AA-A03F	90	FEMALE	Not Available	0	Not Available		Colon Mucinous Adenocarcinoma	Colon	Alive	T3	N2	M0	Stage III	0	0			WITH TUMOR				90	Cecum	TCGA-AA-A03F	2a971e32-b0e7-4a3f-8c40-62d69c0307d8	NO	Not Available	Not Available	Not Available	15	-32873	Not Applicable	0	0	Not Available
TCGA-A6-6782	82	MALE	175	617	63.2	20.63673469	Colon Adenocarcinoma	Colon	Alive	T4a	N0	MX	Stage IIB	0	617			TUMOR FREE				82	Discrepancy	TCGA-A6-6782	3eb37b12-b8b4-40a3-bd8b-f89fc39c05fa	NO	Not Available	Not Available	NO	6	-30012	Not Applicable	0	164	Not Available
TCGA-D5-6531	75	MALE	167	540	60	21.51385851	Colon Adenocarcinoma	Colon	Alive	T3	N0	M0	Stage IIA	0	540			TUMOR FREE				75	Hepatic Flexure	TCGA-D5-6531	e4c0d890-a634-48bd-9108-e674532b0d2e	Not Available	Not Available	Not Available	Not Available	13	-27633	Not Applicable	0	17	Not Available
TCGA-AA-3697	77	MALE	Not Available	2587	Not Available		Colon Adenocarcinoma	Colon	Alive	T3	N0	M0	Stage II	0	2587			WITH TUMOR				77	Sigmoid Colon	TCGA-AA-3697	dde411b2-5d2b-4638-8149-89bc1eb3c7ad	NO	Not Available	Not Available	Not Available	18	-28367	Not Applicable	0	30	Not Available
TCGA-D5-6532	61	MALE	174	555	92	30.3871053	Colon Adenocarcinoma	Colon	Alive	T3	N0	M0	Stage IIA	0	555			TUMOR FREE				61	Sigmoid Colon	TCGA-D5-6532	ac13d568-f79e-4ba7-b7bf-18e4354e0920	Not Available	Not Available	10	Not Available	13	-22344	Not Applicable	0	107	Not Available
TCGA-AA-3530	80	MALE	Not Available	580	Not Available		Colon Adenocarcinoma	Colon	Alive	T2	N0	M0	Stage I	0	580			WITH TUMOR				80	Cecum	TCGA-AA-3530	1ad0b9b9-7ded-4281-b114-9dcc6138c037	NO	Not Available	Not Available	Not Available	18	-29402	Not Applicable	0	0	Not Available
TCGA-A6-5656	74	MALE	179	1001	76.6	23.90686932	Colon Adenocarcinoma	Colon	Alive	T2	N0	M0	Stage I	0	1001			TUMOR FREE		FPPP	TCGA	74	Sigmoid Colon	TCGA-A6-5656	eb4e4e09-98b3-4e85-8dd2-75676ff2af14	NO	Not Available	Not Available	NO	15	-27184	Not Applicable	0	462	Not Available
TCGA-CK-5912	81	MALE	Not Available	1493	Not Available		Colon Adenocarcinoma	Colon	Dead	T2	N0	MX	Stage I	0	1493			TUMOR FREE				81	Cecum	TCGA-CK-5912	c085da47-d634-491a-80ea-514e5a231f70	NO	Not Available	140	YES	Not Available	-29938	Not Applicable	0	1466	Not Available
TCGA-AZ-4684	49	MALE	Not Available	1977	94		Colon Adenocarcinoma	Colon	Alive	T3	N2	M1	Stage IVA	1	411			WITH TUMOR				49	Not Available	TCGA-AZ-4684	cac80259-3a26-4a99-b0d3-13454068e6ed	Not Available	Not Available	34	Not Available	23	-18252	Not Applicable	0	1705	Not Available	TCGA-AZ-4684-D30846	2bb28cde-e6d2-4b5b-be40-2e267a44ce8b	Not Available	25	Not Available	22	Folfox	Clinical Progressive Disease	4	Not Available	Not Available	Not Available	Not Available	Not Applicable
TCGA-AY-A54L	74	FEMALE	172	525	68	22.98539751	Colon Adenocarcinoma	Colon	Alive	T2	N0	M0	Stage I	1	396			TUMOR FREE				74	Transverse Colon	TCGA-AY-A54L	D8E9EA52-FF28-4626-BAA3-71350FD53DDF	Not Available	Not Available	Not Available	NO	26	-27074	Not Applicable	0	158	Not Available
TCGA-AA-A01Z	68	MALE	Not Available	1126	Not Available		Colon Adenocarcinoma	Colon	Alive	T3	N0	M0	Stage II	1	1126			WITH TUMOR				68	Ascending Colon	TCGA-AA-A01Z	c9e829d9-cd08-41a9-a5a4-34f2d7d619c7	NO	Not Available	Not Available	Not Available	15	-24990	Not Applicable	0	0	Not Available
TCGA-A6-2675	78	MALE	160	1321	71.3	27.8515625	Colon Adenocarcinoma	Colon	Alive	T3	N0	MX	Stage IIA	0	1321			TUMOR FREE				78	Sigmoid Colon	TCGA-A6-2675	07dc5a1d-64b7-42ba-928e-9753bd533c1e	NO	Not Available	Not Available	NO	30	-28813	Not Applicable	0	515	Not Available
TCGA-A6-6649	66	MALE	190	735	106	29.36288089	Colon Adenocarcinoma	Colon	Alive	T3	N1b	M0	Stage IIIB	0	735			TUMOR FREE				66	Discrepancy	TCGA-A6-6649	39b6ae01-c97b-4234-8a28-208fdf170432	NO	Not Available	Not Available	YES	9	-24237	Not Applicable	0	147	Not Available	TCGA-A6-6649-D19132;TCGA-A6-6649-D19131;TCGA-A6-6649-D19161;TCGA-A6-6649-D19176	e68051a4-b42e-43a5-9114-81f73b2852ff;b90ac8b4-29d6-490c-bacc-1b28fc09e6ca;6d48ab98-3956-42ff-b409-3acaa4fe5334;5a80c12d-0cbd-4019-9d7c-d07152df3d3d	Not Available;Not Available;Not Available;Not Available	2;2;5;5	145;68;147;145	68;68;68;68	Fluorouracil;Oxaliplatin;Fluorouracil;Leucovorin	Not Available;Not Available;Not Available;Not Available	12;12;12;12	6;1;6;6	664-948;197;3982-5688;50-175	mg;mg;mg;mg	ADJUVANT;ADJUVANT;ADJUVANT;ADJUVANT	Not Applicable;Not Applicable;Not Applicable;Not Applicable
TCGA-AA-3494	55	MALE	Not Available	31	Not Available		Colon Adenocarcinoma	Colon	Alive	T3	N0	M1	Stage IV	0	31			WITH TUMOR				55	Sigmoid Colon	TCGA-AA-3494	67ba29e7-f294-4dcd-9630-ad768c22c588	NO	Not Available	Not Available	Not Available	18	-20089	Not Applicable	0	31	Not Available	TCGA-AA-3494-D37440;TCGA-AA-3494-D37441;TCGA-AA-3494-D37442;TCGA-AA-3494-D37443;TCGA-AA-3494-D37444;TCGA-AA-3494-D37445	96AC2755-D00C-43F2-AF85-250EEE267909;22607192-21C1-46B1-9007-82F8207BD46F;8D724D6C-49CF-4BD7-840D-2DF9295914B5;43259854-0480-42D0-98A2-F62606319067;2F9DDCC4-8761-4EF4-9C8C-9487B219A252;D326355B-264D-4391-9026-C1B14D59A663	Not Available;Not Available;Not Available;Not Available;Not Available;Not Available	3;3;3;3;3;3	184;184;792;334;1065;1065	92;92;184;212;334;792	Folinic acid;5-Fluorouracil;Capecitabine;Oxaliplatin;Irinotecan;Cetuximab	Partial Response;Partial Response;Stable Disease;Partial Response;Stable Disease;Stable Disease	12;12;12;12;12;12	Not Available;Not Available;Not Available;Not Available;Not Available;Not Available	Not Available;Not Available;Not Available;Not Available;Not Available;Not Available	Not Available;Not Available;Not Available;Not Available;Not Available;Not Available	Not Available;Not Available;Not Available;Not Available;Not Available;Not Available	Not Applicable;Not Applicable;Not Applicable;Not Applicable;Not Applicable;Not Applicable
TCGA-AA-3554	62	FEMALE	Not Available	546	Not Available		Colon Adenocarcinoma	Colon	Alive	T3	N0	M0	Stage IIA	0	546			WITH TUMOR				62	Ascending Colon	TCGA-AA-3554	ba49b428-246d-46d2-b549-39a5fc8f7003	NO	Not Available	Not Available	Not Available	18	-22799	Not Applicable	0	0	Not Available
TCGA-A6-6138	61	MALE	185.4	685	90.7	26.38686696	Colon Adenocarcinoma	Colon	Alive	T2	N0	M0	Stage I	0	685			TUMOR FREE				61	Cecum	TCGA-A6-6138	4ad9784e-1edc-4186-9b45-4dfe0003f74b	NO	Not Available	Not Available	YES	2	-22523	Not Applicable	0	182	Not Available
TCGA-DM-A28F	73	MALE	182	1094	83	25.05736022	Colon Adenocarcinoma	Colon	Dead	T3	N1	M0	Stage IIIB	0	1094			Not Available				73	Sigmoid Colon	TCGA-DM-A28F	022F39E9-57EE-4B2B-8B3A-8929E3D69A37	YES	Normal	Not Available	YES	27	-26856	1094	0	1094	Not Available
TCGA-CM-6674	39	MALE	167	394	80.7	28.9361397	Colon Adenocarcinoma	Colon	Alive	T3	N0	M0	Stage IIA	0	394			TUMOR FREE				39	Hepatic Flexure	TCGA-CM-6674	55697871-b9aa-4acd-8dbe-dcd5391db8f0	NO	Not Available	Not Available	NO	Not Available	-14368	Not Applicable	0	150	Not Available
TCGA-F4-6459	61	FEMALE	162	262	55	20.95717116	Colon Adenocarcinoma	Colon	Dead	T3	N2a	M0	Stage IIIB	0	262			TUMOR FREE				61	Sigmoid Colon	TCGA-F4-6459	9fd08502-355b-4f5a-a25c-73ec7184f6d3	NO	Not Available	Not Available	NO	20	-22574	Not Applicable	0	0	Not Available
TCGA-CM-4744	69	MALE	183	609	89.7	26.78491445	Colon Adenocarcinoma	Colon	Alive	T2	N0	M0	Stage I	0	609			TUMOR FREE				69	Cecum	TCGA-CM-4744	cc15469c-7bad-4e86-9da3-ae0c72e9d380	NO	Not Available	Not Available	YES	24	-25506	Not Applicable	0	214	Not Available
TCGA-RU-A8FL	51	MALE	187.96	1177	125	35.38173621	Colon Adenocarcinoma	Colon	Alive	T3	N2a	MX	Stage IIIB	1	256		Metastatic	WITH TUMOR				51	Cecum	TCGA-RU-A8FL	5F6ED48B-3B5A-4D20-8FBF-C9AA3FEEA186	NO	Not Available	65	NO	24	-18975	Not Applicable	0	921	Not Available	TCGA-RU-A8FL-D68261;TCGA-RU-A8FL-D68258;TCGA-RU-A8FL-D68257;TCGA-RU-A8FL-D68088	C47FCF93-73B8-400B-B465-F031923491F1;35B51064-B60A-468F-A98F-BAC6F14F516D;09D26C80-A0A1-453B-901C-347775472D0F;6F9A2902-54C7-401D-BEEB-5A1F444AFCCE	Not Available;Not Available;Not Available;Not Available	14;14;14;14	756;677;334;210	679;343;270;48	C1 FOLFIRI/Zaltrap;Irinotecan + Cetuximab;FOLFIRI/Avastin;FOLFOX	Clinical Progressive Disease;Clinical Progressive Disease;Clinical Progressive Disease;Clinical Progressive Disease	11;11;11;11	Not Available;Not Available;Not Available;Not Available	Not Available;Not Available;Not Available;Not Available	Not Available;Not Available;Not Available;Not Available	Not Available;Not Available;Not Available;Not Available	Not Applicable;Not Applicable;Not Applicable;Not Applicable
TCGA-AA-3560	72	FEMALE	Not Available	608	Not Available		Colon Adenocarcinoma	Colon	Alive	T3	N2	M0	Stage IIIC	0	608			WITH TUMOR				72	Sigmoid Colon	TCGA-AA-3560	2d02bd7a-5beb-4e43-9ccb-18d89c9d5ca2	NO	Not Available	Not Available	Not Available	18	-26359	Not Applicable	0	0	Not Available	TCGA-AA-3560-D37463;TCGA-AA-3560-D37464;TCGA-AA-3560-D37465	03F2E068-151A-44F5-A6DD-2D04EC99B0BF;BADECE76-E2D5-4E8F-AA08-EFAF10FA5EAB;1791EB2A-6782-4676-B313-4B8F73B36DD0	Not Available;Not Available;Not Available	3;3;3	212;212;212	31;31;31	Folinic acid;5-Fluorouracil;Oxaliplatin	Complete Response;Complete Response;Complete Response	12;12;12	Not Available;Not Available;Not Available	Not Available;Not Available;Not Available	Not Available;Not Available;Not Available	Not Available;Not Available;Not Available	Not Applicable;Not Applicable;Not Applicable
TCGA-QL-A97D	84	FEMALE	Not Available	666	Not Available		Colon Adenocarcinoma	Colon	Alive	T2	N0	MX	Stage I	0	666			TUMOR FREE				84	Cecum	TCGA-QL-A97D	D5A1F43E-25A7-47F5-B63E-43714F9F732A	Not Available	Not Available	Not Available	Not Available	20	-30914	Not Applicable	0	295	Not Available
TCGA-A6-3810	62	MALE	175	1111	122.7	40.06530612	Colon Adenocarcinoma	Colon	Alive	T3	N0	M0	Stage IIA	0	1111			TUMOR FREE		FPPP	TCGA	62	Sigmoid Colon	TCGA-A6-3810	b728e6e8-a0e4-496b-904c-6f07c12e901f	NO	Not Available	Not Available	NO	19	-22999	Not Applicable	0	247	Not Available
TCGA-DM-A28K	75	MALE	174	2988	78	25.76298058	Colon Mucinous Adenocarcinoma	Colon	Alive	T3	N0	M0	Stage IIA	0	2988			Not Available				75	Hepatic Flexure	TCGA-DM-A28K	3E1886A8-2ED2-41EE-8B58-10F5321ADE6F	NO	Not Available	Not Available	Not Available	27	-27428	Not Applicable	0	2835	Not Available
TCGA-AA-3663	42	MALE	Not Available	212	Not Available		Colon Adenocarcinoma	Colon	Alive	T3	N0	M0	Stage II	0	212			WITH TUMOR				42	Cecum	TCGA-AA-3663	c21d2c68-920f-4526-b754-286579c049f3	NO	Not Available	Not Available	Not Available	18	-15675	Not Applicable	0	31	Not Available
TCGA-AA-3549	69	MALE	Not Available	639	Not Available		Colon Adenocarcinoma	Colon	Alive	T2	N0	M0	Stage I	0	639			WITH TUMOR				69	Cecum	TCGA-AA-3549	e6ec5a68-7555-4f26-bd7e-9cdb4c5f7004	NO	Not Available	Not Available	Not Available	18	-25415	Not Applicable	0	0	Not Available
TCGA-DM-A1D6	88	MALE	173	570	80	26.7299275	Colon Mucinous Adenocarcinoma	Colon	Dead	T3	N0	M0	Stage IIA	0	570			Not Available				88	Splenic Flexure	TCGA-DM-A1D6	eb191e71-4b6e-4c8d-8348-519be5a1e657	YES	Normal	Not Available	Not Available	Not Available	-32302	570	0	570	570
TCGA-D5-6529	69	MALE	176	614	106	34.22004132	Colon Adenocarcinoma	Colon	Alive	T3	N0	M0	Stage IIA	1	386			TUMOR FREE				69	Discrepancy	TCGA-D5-6529	9c34830b-4d7f-4b41-9659-fbfc36c145c9	NO	Not Available	50	NO	9	-25394	Not Applicable	0	260	Not Available	TCGA-D5-6529-D28929	8f6e7fb1-f1f1-4c84-a677-d71f8713a584	Not Available	2	Not Available	502	oxaliplatinum+ 5-FU	Not Available	3	9	Not Available	Not Available	PROGRESSION	Not Applicable
TCGA-AA-3846	74	FEMALE	Not Available	518	Not Available		Colon Adenocarcinoma	Colon	Alive	T3	N0	M0	Stage IIA	0	518			WITH TUMOR				74	Sigmoid Colon	TCGA-AA-3846	f2ef5afa-6191-43a1-a023-d53c0d985139	NO	Not Available	Not Available	Not Available	18	-27057	Not Applicable	0	31	Not Available
TCGA-AA-3952	68	MALE	Not Available	61	Not Available		Colon Adenocarcinoma	Colon	Dead	T3	N2	M0	Stage IIIC	0	61			WITH TUMOR				68	Descending Colon	TCGA-AA-3952	c1e141af-bdd1-4176-8c0e-cf1ab0c1d9d3	NO	Not Available	Not Available	Not Available	18	-24868	61	0	Not Available	Not Available
TCGA-D5-6534	62	FEMALE	170	1316	94	32.52595156	Colon Mucinous Adenocarcinoma	Colon	Alive	T3	N0	M0	Stage IIA	0	1316			TUMOR FREE				62	Ascending Colon	TCGA-D5-6534	d259eeb2-d15e-436d-9d37-2d0b7658bc91	NO	Not Available	Not Available	YES	9	-22778	Not Applicable	0	241	Not Available
TCGA-AA-3844	78	FEMALE	Not Available	454	Not Available		Colon Adenocarcinoma	Colon	Alive	T3	N2	M0	Stage IIIC	1	365			WITH TUMOR				78	Sigmoid Colon	TCGA-AA-3844	4f786107-3cf5-4ab3-bba4-f399dee23f0e	NO	Not Available	Not Available	Not Available	18	-28521	Not Applicable	0	28	Not Available	TCGA-AA-3844-D37478;TCGA-AA-3844-D37479;TCGA-AA-3844-D37480;TCGA-AA-3844-D37481;TCGA-AA-3844-D37482	44AB9D89-3E3C-461B-ADFD-22214943A595;E2943FD1-7025-4ADC-A4C1-E1DA1ABA85AF;69922414-9463-4B03-9D7F-D4E028CF5C63;0984FEF0-6099-46AD-9223-E34AFE4BC94C;BAC19AFA-78D6-45CA-B1DB-BC08D71E505E	Not Available;Not Available;Not Available;Not Available;Not Available	3;3;3;3;3	59;424;424;424;393	59;393;393;393;393	Capecitabine;Folinic acid;5-Fluorouracil;Oxaliplatin;Bevacizumab	Clinical Progressive Disease;Clinical Progressive Disease;Clinical Progressive Disease;Clinical Progressive Disease;Clinical Progressive Disease	12;12;12;12;12	Not Available;Not Available;Not Available;Not Available;Not Available	Not Available;Not Available;Not Available;Not Available;Not Available	Not Available;Not Available;Not Available;Not Available;Not Available	Not Available;Not Available;Not Available;Not Available;Not Available	Not Applicable;Not Applicable;Not Applicable;Not Applicable;Not Applicable
TCGA-CM-4746	61	MALE	175	1126	98	32	Colon Adenocarcinoma	Colon	Alive	T2	N0	M0	Stage I	0	1126			TUMOR FREE				61	Sigmoid Colon	TCGA-CM-4746	c0b8c55c-b993-481d-aeea-9ebfa64ee20e	NO	Not Available	Not Available	YES	10	-22403	Not Applicable	0	699	Not Available
TCGA-AA-3955	38	MALE	Not Available	638	Not Available		Colon Adenocarcinoma	Colon	Alive	T2	N2a	M0	Stage IIIB	0	638			WITH TUMOR				38	Descending Colon	TCGA-AA-3955	5c24435e-8e50-42c2-80c7-919b1cad0133	NO	Not Available	Not Available	Not Available	18	-14186	Not Applicable	0	0	Not Available	TCGA-AA-3955-D37378;TCGA-AA-3955-D37379	923A811E-F19F-43E7-84A9-1C1FBA0ABD65;CDACF96B-2A58-4F42-8195-990F0E68F7C0	Not Available;Not Available	3;3	181;150	28;28	Capecitabine;Oxaliplatin	Complete Response;Complete Response	12;12	Not Available;Not Available	Not Available;Not Available	Not Available;Not Available	Not Available;Not Available	Not Applicable;Not Applicable
TCGA-AA-3692	47	FEMALE	Not Available	1095	Not Available		Colon Mucinous Adenocarcinoma	Colon	Dead	T3	N2	M1	Stage IV	1	396			WITH TUMOR				47	Splenic Flexure	TCGA-AA-3692	bce3ce45-4fb3-4d8e-9ec7-d24427c2ba4d	NO	Not Available	Not Available	Not Available	18	-17167	Not Applicable	0	0	Not Available	TCGA-AA-3692-D37486;TCGA-AA-3692-D37487;TCGA-AA-3692-D37488;TCGA-AA-3692-D37489;TCGA-AA-3692-D37490	C5BC9915-EBBF-4648-A0FA-9F09297020A2;781EDB20-2832-4C12-A42B-CA09749FD454;CFE1096A-3879-429A-8A98-B8F0C2BBD23B;FDE51FAB-DA6B-4B36-A1E9-31903F8BBFDA;086DF84A-9DAF-4E7C-8F35-043714901C01	Not Available;Not Available;Not Available;Not Available;Not Available	3;3;3;3;3	669;669;883;669;883	31;31;31;31;883	Folinic acid;5-Fluorouracil;Irinotecan;Bevacizumab;Cetuximab	Clinical Progressive Disease;Clinical Progressive Disease;Clinical Progressive Disease;Clinical Progressive Disease;Clinical Progressive Disease	12;12;12;12;12	Not Available;Not Available;Not Available;Not Available;Not Available	Not Available;Not Available;Not Available;Not Available;Not Available	Not Available;Not Available;Not Available;Not Available;Not Available	Not Available;Not Available;Not Available;Not Available;Not Available	Not Applicable;Not Applicable;Not Applicable;Not Applicable;Not Applicable
TCGA-D5-6926	65	MALE	175	275	82	26.7755102	Colon Adenocarcinoma	Colon	Alive	T4a	N1	M0	Stage IIIB	0	275			TUMOR FREE				65	Sigmoid Colon	TCGA-D5-6926	3a8ca50f-bc9f-4250-8c8d-22893763ea46	NO	Not Available	Not Available	NO	18	-23768	Not Applicable	0	95	Not Available	TCGA-D5-6926-D29710	b896f753-4ea9-43d6-a893-529e05927fbb	Not Available	28	196	42	5-Fluorouracil + leucovorin	Not Available	3	6	Not Available	mg/m2	ADJUVANT	Not Applicable
TCGA-DM-A28H	50	MALE	178	3561	87	27.45865421	Colon Adenocarcinoma	Colon	Alive	T3	N2	M0	Stage IIIC	1	484		Locoregional Disease	Not Available				50	Cecum	TCGA-DM-A28H	AEC0C661-AFAC-4F7A-8C31-154D743F2499	YES	Normal	Not Available	Not Available	27	-18325	Not Applicable	0	3423	Not Available
TCGA-G4-6315	66	MALE	170	1883	58	20.06920415	Colon Adenocarcinoma	Colon	Alive	T3	N1	M1	Stage IV	0	1883			TUMOR FREE				66	Descending Colon	TCGA-G4-6315	ca5b878f-8bff-410a-8e6e-b1c133018c8d	NO	Not Available	1	YES	5	-24174	Not Applicable	0	937	Not Available	TCGA-G4-6315-D21985;TCGA-G4-6315-D21992;TCGA-G4-6315-D21990	9a8027b9-bdd9-4354-a3df-7c8b335184b3;fcc343e4-8a19-46af-93e6-fe2c4ef5ad4b;ac5b93fb-3aa7-4ff2-8699-5acfe146f59e	Not Available;Not Available;Not Available	27;27;27	180;180;138	40;40;40	Fluorouracil;Bevacizumab;Oxaliplatin	Not Available;Not Available;Not Available	1;1;1	10;11;8	672;298;143	mg;mg;mg	ADJUVANT;ADJUVANT;ADJUVANT	Not Applicable;Not Applicable;Not Applicable
TCGA-AA-3529	78	FEMALE	Not Available	0	Not Available		Colon Adenocarcinoma	Colon	Dead	T3	N2	M0	Stage IIIC	0	0			WITH TUMOR				78	Sigmoid Colon	TCGA-AA-3529	bfb07784-693b-4c25-874e-4ad6e04a5d46	NO	Not Available	Not Available	Not Available	18	-28609	0	0	Not Available	Not Available
TCGA-AA-A00F	66	MALE	Not Available	1035	Not Available		Colon Adenocarcinoma	Colon	Alive	T3	N2	M0	Stage IIIC	0	1035			WITH TUMOR				66	Sigmoid Colon	TCGA-AA-A00F	60ad2c8a-6bbf-43fc-ae73-cc1f6d6c163c	NO	Not Available	Not Available	Not Available	15	-24379	Not Applicable	0	0	Not Available	TCGA-AA-A00F-D37417;TCGA-AA-A00F-D37418;TCGA-AA-A00F-D37419	A79924C7-E384-46D8-9AA7-C45D0D21E753;41FF725E-E12B-4A08-8828-37F0E889E44E;157B2E65-0CA0-485B-9762-7F17FCBD7934	Not Available;Not Available;Not Available	3;3;3	213;213;213	61;61;61	Folinic acid;5-Fluorouracil;Oxaliplatin	Partial Response;Partial Response;Partial Response	12;12;12	Not Available;Not Available;Not Available	Not Available;Not Available;Not Available	Not Available;Not Available;Not Available	Not Available;Not Available;Not Available	Not Applicable;Not Applicable;Not Applicable
TCGA-AZ-6606	81	MALE	Not Available	357	Not Available		Colon Adenocarcinoma	Colon	Dead	T4	N2	M1	Stage IV	0	357			WITH TUMOR				81	Cecum	TCGA-AZ-6606	c8d6fe73-3504-42a5-9723-e1916fba8208	Not Available	Not Available	Not Available	Not Available	2	-29704	357	0	Not Available	Not Available	TCGA-AZ-6606-D34173;TCGA-AZ-6606-D34174	911D9E4B-F7D6-4148-8474-7711805F5561;410BCD90-40D4-47F1-82A9-917465D28CD4	Not Available;Not Available	1;1	103;165	59;165	Folfiri;5 FU	Clinical Progressive Disease;Clinical Progressive Disease	8;8	Not Available;Not Available	Not Available;Not Available	Not Available;Not Available	Not Available;Not Available	Not Applicable;Not Applicable
TCGA-AA-3685	69	MALE	Not Available	1127	Not Available		Colon Adenocarcinoma	Colon	Alive	T3	N0	M0	Stage II	0	1127			WITH TUMOR				69	Sigmoid Colon	TCGA-AA-3685	dca004bf-9c14-45a1-b186-ab3759f6c7fe	NO	Not Available	Not Available	Not Available	18	-25506	Not Applicable	0	31	Not Available
TCGA-AA-3970	65	MALE	Not Available	1096	Not Available		Colon Adenocarcinoma	Colon	Alive	T3	N0	M0	Stage IIA	0	1096			WITH TUMOR				65	Sigmoid Colon	TCGA-AA-3970	733d8b6a-ca9d-4a69-8c9c-1f88733e8b68	NO	Not Available	Not Available	Not Available	18	-23741	Not Applicable	0	0	Not Available
TCGA-AA-3861	72	MALE	Not Available	914	Not Available		Colon Adenocarcinoma	Colon	Alive	T3	N0	M0	Stage IIA	0	914			WITH TUMOR				72	Cecum	TCGA-AA-3861	5da56982-6de7-4994-aa9e-3b01200b2959	NO	Not Available	Not Available	Not Available	18	-26602	Not Applicable	0	0	Not Available
TCGA-CM-6679	58	MALE	178	306	106.5	33.61318015	Colon Adenocarcinoma	Colon	Alive	T3	N0	M0	Stage IIA	0	306			TUMOR FREE				58	Sigmoid Colon	TCGA-CM-6679	76e96b5a-b565-42c7-a651-34d5132e6dde	NO	Not Available	40	NO	Not Available	-21519	Not Applicable	0	122	Not Available
TCGA-CM-6165	74	MALE	189	488	100.7	28.19070015	Colon Adenocarcinoma	Colon	Alive	T3	N0	M0	Stage IIA	0	488			TUMOR FREE				74	Sigmoid Colon	TCGA-CM-6165	f4e047a5-bdb2-4bc2-aff0-e0f45bcc9062	NO	Not Available	Not Available	NO	19	-27302	Not Applicable	0	212	Not Available
TCGA-AA-A01Q	48	FEMALE	Not Available	31	Not Available		Colon Adenocarcinoma	Colon	Alive	T3	N0	M0	Stage II	0	31			WITH TUMOR				48	Ascending Colon	TCGA-AA-A01Q	4be66108-e72a-406b-bb4b-f58ff2877336	NO	Not Available	Not Available	Not Available	15	-17715	Not Applicable	0	31	Not Available
TCGA-CM-5862	80	MALE	162.5	153	77.6	29.38698225	Colon Adenocarcinoma	Colon	Dead	T3	N1a	M1a	Stage IVA	1	31			WITH TUMOR				80	Ascending Colon	TCGA-CM-5862	a19cd9f8-482b-4b70-b7d7-06d6bb1b0260	YES	Normal	Not Available	YES	18	-29493	153	0	Not Available	Not Available
TCGA-AZ-4313	51	FEMALE	Not Available	2310	57		Colon Adenocarcinoma	Colon	Alive	T1	N0	M0	Stage I	0	2310			TUMOR FREE				51	Descending Colon	TCGA-AZ-4313	1fd75c4d-e74c-410c-a150-814722c6c1cc	Not Available	Not Available	12	Not Available	11	-18765	Not Applicable	0	957	Not Available
TCGA-A6-6652	59	MALE	185	751	137.6	40.20452885	Colon Adenocarcinoma	Colon	Alive	T3	N0	M1	Stage IVA	0	751			WITH TUMOR				59	Sigmoid Colon	TCGA-A6-6652	96ac1f4b-79b0-4517-8caf-fc05abcaaf4f	NO	Not Available	Not Available	YES	15	-21638	Not Applicable	0	135	Not Available	TCGA-A6-6652-D30459;TCGA-A6-6652-D30908;TCGA-A6-6652-D30907;TCGA-A6-6652-D30909;TCGA-A6-6652-D30910	8eac1749-f057-4382-af62-127ed368dd65;c13ce170-4baf-4507-9eda-d0f4897f8151;3a8d9c47-535d-49bc-8901-149af8ad9273;f0c12b8f-7c6f-4be3-8c5e-c2e71bf85879;2cfdae08-2b02-48d5-b9ea-12f073efa831	Not Available;Not Available;Not Available;Not Available;Not Available	18;18;19;19;19	Not Available;Not Available;254;Not Available;Not Available	86;86;86;86;86	Cetuximab;Leucovorin;Oxaliplatin;Fluorouracil;Fluorouracil	Not Applicable;Not Applicable;Stable Disease;Not Applicable;Not Applicable	4;4;4;4;4	Not Available;Not Available;Not Available;Not Available;Not Available	Not Available;Not Available;Not Available;Not Available;Not Available	Not Available;Not Available;Not Available;Not Available;Not Available	Not Available;Not Available;Not Available;Not Available;Not Available	Not Applicable;Not Applicable;Not Applicable;Not Applicable;Not Applicable
TCGA-AD-6548	81	FEMALE	157.5	650	78.6	31.68556311	Colon Adenocarcinoma	Colon	Alive	T2	N0	M0	Stage I	0	650			Not Available				81	Splenic Flexure	TCGA-AD-6548	c113808a-773f-4179-82d6-9083518404b5	Not Available	Not Available	4	YES	22	-29758	Not Applicable	0	3	Not Available
TCGA-AA-3939	83	MALE	Not Available	395	Not Available		Colon Adenocarcinoma	Colon	Alive	T3	N0	M0	Stage IIA	0	395			WITH TUMOR				83	Ascending Colon	TCGA-AA-3939	81555ac5-9cc2-49ae-9033-657f56243f20	NO	Not Available	Not Available	Not Available	18	-30439	Not Applicable	0	30	Not Available
TCGA-T9-A92H	82	MALE	180	362	63.9	19.72222222	Colon Adenocarcinoma	Colon	Alive	T3	N0	M0	Stage IIA	1	81			TUMOR FREE				82	Sigmoid Colon	TCGA-T9-A92H	81A7184E-F9F5-4E3F-9603-5F5642386C1E	NO	Not Available	53	NO	30	-30058	Not Applicable	0	0	Not Available
TCGA-AA-3519	63	MALE	Not Available	276	Not Available		Colon Adenocarcinoma	Colon	Alive	T3	N1	M0	Stage III	0	276			Discrepancy				63	Sigmoid Colon	TCGA-AA-3519	09942e9f-c178-44bc-9cd9-f5bfa350b23f	NO	Not Available	Not Available	Not Available	18	-23131	Not Applicable	0	0	Not Available
TCGA-G4-6306	71	MALE	170	1359	110	38.06228374	Colon Adenocarcinoma	Colon	Alive	T2	N0	M0		0	1359			TUMOR FREE				71	Ascending Colon	TCGA-G4-6306	303286c2-bc58-4bbb-9171-74cdb1d7f62f	NO	Not Available	15	NO	12	-26163	Not Applicable	0	1359	Not Available
TCGA-A6-6141	31	MALE	177.8	255	96.8	30.6204694	Colon Adenocarcinoma	Colon	Alive	T3	N0	M0	Stage IIA	0	255			TUMOR FREE				31	Cecum	TCGA-A6-6141	58facedb-fcb8-4ecf-8338-2bfa4947acef	NO	Not Available	Not Available	Not Available	17	-11391	Not Applicable	0	130	Not Available	TCGA-A6-6141-D21504;TCGA-A6-6141-D21501;TCGA-A6-6141-D21502;TCGA-A6-6141-D21503	268e1286-26c0-4536-9f42-c7f5ea328d67;f3ddb88f-1ac9-4fe8-99c0-9c299af34ae0;7fd0f190-15dc-4f21-bd5a-4b7a10378e8a;9b6fffa2-0197-4e5d-83b7-6799693aecb7	Not Available;Not Available;Not Available;Not Available	14;14;14;14	216;214;214;214	60;60;60;60	5FU;Oxaliplatin;Leucovorin;5FU	Not Available;Not Available;Not Available;Not Available	2;2;2;2	12;12;12;12	5150;180;550;850	mg;mg;mg;mg	ADJUVANT;ADJUVANT;ADJUVANT;ADJUVANT	Not Applicable;Not Applicable;Not Applicable;Not Applicable
TCGA-DM-A282	60	FEMALE	153	4233	44	18.7961895	Colon Adenocarcinoma	Colon	Alive	T3	N0	M0	Stage IIA	0	4233			Not Available				60	Hepatic Flexure	TCGA-DM-A282	E75985CB-357E-4072-B047-EEA37965D70C	YES	Normal	Not Available	NO	27	-22265	Not Applicable	0	4122	Not Available
TCGA-G4-6626	90	MALE	Not Available	1	59		Colon Adenocarcinoma	Colon	Dead	T3	N0	M0	Stage IIA	0	1			Not Available				90	Ascending Colon	TCGA-G4-6626	3aae5316-6a5d-4b83-9020-ad691d4edf99	Not Available	Not Available	Not Available	NO	1	-32871	1	0	Not Available	Not Available
TCGA-A6-2678	43	FEMALE	171	1286	96.1	32.8648131	Colon Adenocarcinoma	Colon	Alive	T3	N1	M0	Stage IIIB	0	1286			TUMOR FREE				43	Transverse Colon	TCGA-A6-2678	3a785e32-7960-4c72-84c4-fb42c4dd86f1	NO	Not Available	Not Available	NO	25	-16030	Not Applicable	0	437	Not Available	TCGA-A6-2678-D2528;TCGA-A6-2678-D2529;TCGA-A6-2678-D2527;TCGA-A6-2678-D2530	62fa0dfa-21c9-4bbf-b910-f7f695e7f169;a47a2727-c80a-47bf-82e3-43613c0f7535;203e134c-6cea-4850-85fb-61d0590d6783;b23a79b4-3671-4ae4-8a1b-461b91a9de9a	Not Available;Not Available;Not Available;Not Available	25;25;25;25	214;214;214;214	60;60;60;60	5- FU;5- FU;Oxaliplatin;Leucovorin	Not Available;Not Available;Not Available;Not Available	10;10;10;10	12;12;12;12	776-804;4656-4872;100-170;800	mg;mg;mg;mg	ADJUVANT;ADJUVANT;ADJUVANT;ADJUVANT	Not Applicable;Not Applicable;Not Applicable;Not Applicable
TCGA-AA-3510	70	MALE	Not Available	1946	Not Available		Colon Adenocarcinoma	Colon	Alive	T3	N0	M0	Stage II	0	1946			WITH TUMOR				70	Transverse Colon	TCGA-AA-3510	35c295c2-37d1-44b2-87a3-1039645e5bae	NO	Not Available	Not Available	Not Available	18	-25902	Not Applicable	0	31	Not Available
TCGA-AA-A004	76	MALE	Not Available	424	Not Available		Colon Adenocarcinoma	Colon	Alive	T3	N0	M0	Stage IIA	0	424			Discrepancy				76	Sigmoid Colon	TCGA-AA-A004	d2c99bed-3446-4d12-99e0-00611faa37dc	NO	Not Available	Not Available	Not Available	15	-27943	Not Applicable	0	31	Not Available
TCGA-G4-6304	66	FEMALE	Not Available	1631	57		Colon Adenocarcinoma	Colon	Alive	T4	N0	M0	Stage IIB	1	859			TUMOR FREE				66	Transverse Colon	TCGA-G4-6304	567ddc8e-2b00-417d-a326-479cb02e08dd	NO	Not Available	Not Available	NO	2	-24172	Not Applicable	0	1631	Not Available	TCGA-G4-6304-D21873;TCGA-G4-6304-D21877;TCGA-G4-6304-D21879	dd809433-8215-46dc-84c1-61087ef5c99b;3ebc93a4-f712-4cce-bf92-ac8e144d6365;acd0a481-2c9c-4f44-8241-5c356396a8e8	Not Available;Not Available;Not Available	6;6;6	258;258;258	46;46;46	Fluorouracil;Oxaliplatin;Leucovorin	Not Available;Not Available;Not Available	2;2;2	Not Available;Not Available;Not Available	Not Available;Not Available;Not Available	Not Available;Not Available;Not Available	ADJUVANT;ADJUVANT;ADJUVANT	Not Applicable;Not Applicable;Not Applicable
TCGA-A6-2684	75	FEMALE	163	1127	70.1	26.38413188	Colon Adenocarcinoma	Colon	Alive	T2	N0	M0	Stage I	1	976		Locoregional Disease	TUMOR FREE		FPPP	TCGA	75	Cecum	TCGA-A6-2684	49929108-023e-4d35-b26d-50ab4d3ae581	NO	Not Available	Not Available	NO	24	-27708	Not Applicable	0	387	Not Available
TCGA-AM-5820	59	FEMALE	164	14	98	36.43664485	Colon Adenocarcinoma	Colon	Alive	T4a	N2	M1	Stage IVA	0	14			TUMOR FREE				59	Sigmoid Colon	TCGA-AM-5820	26a12266-c6d8-42f9-bd4e-5093d827ac9a	NO	Not Available	Not Available	NO	15	-21902	Not Applicable	0	14	Not Available
TCGA-F4-6856	45	MALE	160	1074	61	23.828125	Colon Mucinous Adenocarcinoma	Colon	Alive	T2	N0	M0	Stage I	0	1074			TUMOR FREE				45	Cecum	TCGA-F4-6856	64bd568d-0509-48fe-8d0a-aef2a85d5c57	NO	Not Available	Not Available	Not Available	7	-16519	Not Applicable	0	20	Not Available	TCGA-F4-6856-D63483;TCGA-F4-6856-D63488	033361EE-254A-46F4-99D4-61E8F52D027B;62D6AB27-A225-4519-9D76-92ACDD34CADF	Not Available;Not Available	11;11	41;41	11;11	Leucovorin;5-Fluorouracil	Complete Response;Complete Response	8;8	Not Available;Not Available	Not Available;Not Available	Not Available;Not Available	Not Available;Not Available	Not Applicable;Not Applicable
TCGA-5M-AATE	76	MALE	177	1200	75.4	24.06715822	Colon Adenocarcinoma	Colon	Alive	T3	N0	M0	Stage IIA	1	810			WITH TUMOR				76	Ascending Colon	TCGA-5M-AATE	A54B322B-80D3-435C-8D14-25841B741F6C	NO	Not Available	Not Available	NO	27	-27870	Not Applicable	0	1200	Not Available
TCGA-AA-3864	71	MALE	Not Available	1612	Not Available		Colon Adenocarcinoma	Colon	Alive	T3	N0	M0	Stage II	0	1612			Discrepancy				71	Cecum	TCGA-AA-3864	c82bbe23-0264-45a7-b1a6-82b4654108c8	NO	Not Available	Not Available	Not Available	18	-26237	Not Applicable	0	0	Not Available
TCGA-AA-3511	64	MALE	Not Available	212	Not Available		Colon Adenocarcinoma	Colon	Alive	T4	N0	M0	Stage II	1	59			Discrepancy				64	Sigmoid Colon	TCGA-AA-3511	93edb105-5dc9-4a4a-9fca-c91f0161fcc7	NO	Not Available	Not Available	Not Available	18	-23407	Not Applicable	0	0	Not Available
TCGA-D5-7000	79	FEMALE	154	312	60	25.29937595	Colon Mucinous Adenocarcinoma	Colon	Alive	T2	N0	M0	Stage I	0	312			TUMOR FREE				79	Cecum	TCGA-D5-7000	d5a296ae-c165-413c-adcc-33c9e99ff873	NO	Not Available	30	NO	18	-28913	Not Applicable	0	41	Not Available
TCGA-CK-6747	87	FEMALE	Not Available	820	Not Available		Colon Adenocarcinoma	Colon	Alive	T3	N0	MX	Stage IIA	0	820			TUMOR FREE				87	Cecum	TCGA-CK-6747	755d3bde-76c3-45c1-8427-8e4d5d686dc1	NO	Not Available	Not Available	NO	Not Available	-32052	Not Applicable	0	89	Not Available
TCGA-AA-A00R	64	FEMALE	Not Available	30	Not Available		Colon Adenocarcinoma	Colon	Alive	T2	N0	M0	Stage I	0	30			WITH TUMOR				64	Cecum	TCGA-AA-A00R	ca22edd4-eb7c-4677-84aa-6f0354459a19	NO	Not Available	Not Available	Not Available	15	-23528	Not Applicable	0	30	Not Available
TCGA-NH-A50U	42	MALE	172.7	334	88.5	29.67280452	Colon Mucinous Adenocarcinoma	Colon	Dead	T4a	N0	M1a	Stage IVA	1	276			WITH TUMOR				42	Cecum	TCGA-NH-A50U	9D68516E-7E5C-403E-8ACA-EA1ABE0D6014	NO	Not Available	5	YES	8	-15450	334	0	Not Available	Not Available	TCGA-NH-A50U-D55540;TCGA-NH-A50U-D55541;TCGA-NH-A50U-D55542;TCGA-NH-A50U-D55544;TCGA-NH-A50U-D55545;TCGA-NH-A50U-D55546;TCGA-NH-A50U-D55547	7EC61416-55CA-4A5A-8732-EAFED12F5DBC;1E720CC7-E366-4CE8-9105-592433C65063;5DC389D6-7100-4C95-9EEA-2FAEC49C30E9;BC6D54D8-A6D1-46EA-B3C9-6672E953FD2D;BAE5FBCF-0997-4137-9D72-74785EBD0A67;82B8C7FF-E00A-425B-8E6C-831795E65E18;AE3FD02D-394D-4F6E-8768-2E54B0E05B02	Not Available;Not Available;Not Available;Not Available;Not Available;Not Available;Not Available	8;8;8;8;8;8;8	189;189;266;266;253;113;Not Available	21;21;21;21;238;98;280	leucovorin calcium;oxaliplatin;bevacizumab;fluorouracil;avastin;capecitabine;regorafenib	Partial Response;Partial Response;Clinical Progressive Disease;Clinical Progressive Disease;Clinical Progressive Disease;Clinical Progressive Disease;Clinical Progressive Disease	1;1;1;1;1;1;1	Not Available;Not Available;Not Available;Not Available;Not Available;Not Available;Not Available	Not Available;Not Available;Not Available;Not Available;Not Available;Not Available;Not Available	Not Available;Not Available;Not Available;Not Available;Not Available;Not Available;Not Available	Not Available;Not Available;Not Available;Not Available;Not Available;Not Available;Not Available	Not Applicable;Not Applicable;Not Applicable;Not Applicable;Not Applicable;Not Applicable;Not Applicable
TCGA-AA-3973	69	MALE	Not Available	397	Not Available		Colon Adenocarcinoma	Colon	Alive	T4	N1	M1	Stage IV	0	397			WITH TUMOR				69	Sigmoid Colon	TCGA-AA-3973	e8841edf-e070-425b-b4d4-bbb2115f9dbd	NO	Not Available	Not Available	Not Available	18	-25536	Not Applicable	0	0	Not Available	TCGA-AA-3973-D37432;TCGA-AA-3973-D37433;TCGA-AA-3973-D37434;TCGA-AA-3973-D37435	02288D76-A58F-4E92-B19E-08FA0A8A09A3;8C12A90B-FDED-4D29-B7FA-DCDA7A730754;33052D56-5F11-49F8-BABA-6F23D89EB61D;830E21DE-6412-4062-B970-4C321B01D3D4	Not Available;Not Available;Not Available;Not Available	3;3;3;3	305;305;305;305	31;31;31;Not Available	Folinic acid;5-Fluorouracil;Irinotecan;Bevacizumab	Stable Disease;Stable Disease;Stable Disease;Stable Disease	12;12;12;12	Not Available;Not Available;Not Available;Not Available	Not Available;Not Available;Not Available;Not Available	Not Available;Not Available;Not Available;Not Available	Not Available;Not Available;Not Available;Not Available	Not Applicable;Not Applicable;Not Applicable;Not Applicable
TCGA-CM-6170	73	FEMALE	145	457	85.8	40.80856124	Colon Adenocarcinoma	Colon	Alive	T2	N0	M0	Stage I	0	457			TUMOR FREE				73	Descending Colon	TCGA-CM-6170	9d8c4693-8e36-473b-bb34-a7cdc04dd223	NO	Not Available	Not Available	YES	19	-26663	Not Applicable	0	242	Not Available
TCGA-NH-A6GB	71	FEMALE	167.6	476	83	29.54813427	Colon Adenocarcinoma	Colon	Alive	T3	N2b	MX	Stage IIIC	0	476			Unknown				71	Transverse Colon	TCGA-NH-A6GB	E3B0EE77-C419-4B2B-833F-90A221415489	NO	Not Available	25	NO	3	-26100	Not Applicable	0	170	Not Available	TCGA-NH-A6GB-D47966;TCGA-NH-A6GB-D47967;TCGA-NH-A6GB-D66874;TCGA-NH-A6GB-D66875	203963D4-D536-4882-BA73-DCE96465215E;9E5F85B5-470E-4515-8A6D-AE85BC318C71;8642643C-31FB-43C3-A3F7-CBDA20E6E9D8;BEFB19FB-01C4-46FB-AA30-1EC5EAE2D187	Not Available;Not Available;Not Available;Not Available	3;3;24;24	212;212;576;576	49;49;49;49	oxaliplatin;Bevacizumab;leucovorin;fluorouracil	Clinical Progressive Disease;Clinical Progressive Disease;Clinical Progressive Disease;Clinical Progressive Disease	9;9;10;10	Not Available;Not Available;Not Available;Not Available	Not Available;Not Available;Not Available;Not Available	Not Available;Not Available;Not Available;Not Available	Not Available;Not Available;Not Available;Not Available	Not Applicable;Not Applicable;Not Applicable;Not Applicable
TCGA-AA-A01S	47	FEMALE	Not Available	31	Not Available		Colon Adenocarcinoma	Colon	Alive	T3	N1	M0	Stage III	0	31			WITH TUMOR				47	Sigmoid Colon	TCGA-AA-A01S	84e34cf2-b3bb-4a1a-8fb7-6c2c604c4008	NO	Not Available	Not Available	Not Available	15	-17257	Not Applicable	0	31	Not Available
TCGA-A6-5667	40	FEMALE	175	887	76	24.81632653	Colon Adenocarcinoma	Colon	Alive	T3	N1a	MX	Stage IIIB	0	887			TUMOR FREE				40	Sigmoid Colon	TCGA-A6-5667	28d03569-8717-40da-8989-70baf2b18f9f	NO	Not Available	Not Available	NO	27	-14756	Not Applicable	0	320	Not Available	TCGA-A6-5667-D13423;TCGA-A6-5667-D13426;TCGA-A6-5667-D13424;TCGA-A6-5667-D13429	db0386f8-b893-4fa3-bd66-33eac054e066;b3dc8aab-d46f-4239-b2fa-2050e3721e71;1f9e7cb8-aa9f-439d-b187-ba5f32ace987;70fb07b7-8554-46f0-b865-ad8979c5ddba	Not Available;Not Available;Not Available;Not Available	27;27;27;27	160;223;223;225	62;62;62;62	Oxaliplatin;Leucovorin;5 FU;5FU	Not Available;Not Available;Not Available;Not Available	6;6;6;6	8;12;12;12	100-158;50-125;662-744;3974-4464	mg;mg;mg;mg	ADJUVANT;ADJUVANT;ADJUVANT;ADJUVANT	Not Applicable;Not Applicable;Not Applicable;Not Applicable
TCGA-AA-3994	69	MALE	Not Available	822	Not Available		Colon Mucinous Adenocarcinoma	Colon	Alive	T3	N1	M0	Stage IIIB	0	822			WITH TUMOR				69	Transverse Colon	TCGA-AA-3994	750770db-53cf-4021-a8c2-5e0ddb97fef5	NO	Not Available	Not Available	Not Available	18	-25323	Not Applicable	0	0	Not Available	TCGA-AA-3994-D37439	09F57FC8-2E45-4B15-83F1-490E1762A214	Not Available	3	334	30	Capecitabine	Complete Response	12	Not Available	Not Available	Not Available	Not Available	Not Applicable
TCGA-QG-A5Z2	61	MALE	183	952	97.5	29.11403745	Colon Adenocarcinoma	Colon	Alive	T2	N0	M0	Stage I	0	952			TUMOR FREE				61	Cecum	TCGA-QG-A5Z2	84959E50-17F5-4F2B-8E0C-5EBB139D2C3A	NO	Not Available	Not Available	YES	20	-22367	Not Applicable	0	449	Not Available
TCGA-D5-6540	66	MALE	186	491	86	24.85836513	Colon Mucinous Adenocarcinoma	Colon	Alive	T2	N0	M0	Stage I	0	491			TUMOR FREE				66	Cecum	TCGA-D5-6540	b08b5f49-9434-4653-9772-097ec29b2ca3	Not Available	Not Available	Not Available	YES	16	-24282	Not Applicable	0	186	Not Available
TCGA-F4-6461	41	FEMALE	151	338	57	24.99890356	Colon Adenocarcinoma	Colon	Dead	T4b	N2	M0	Stage IIIC	1	288			TUMOR FREE				41	Hepatic Flexure	TCGA-F4-6461	2900eadd-7e27-4371-94e5-7d58cdff0138	NO	Not Available	Not Available	NO	20	-15151	Not Applicable	0	0	Not Available
TCGA-AZ-6605	77	MALE	Not Available	159	Not Available		Colon Adenocarcinoma	Colon	Dead	T4	N1	M0	Stage IIIB	0	159			TUMOR FREE				77	Ascending Colon	TCGA-AZ-6605	849031de-ac8a-4012-9362-d192512997f1	Not Available	Not Available	Not Available	Not Available	2	-28485	159	0	Not Available	Not Available	TCGA-AZ-6605-D34155	06300BAA-C980-4F05-B262-22DD1912B178	Not Available	31	105	56	FOLFOX	Stable Disease	7	Not Available	Not Available	Not Available	Not Available	Not Applicable
TCGA-D5-6535	80	FEMALE	157	460	65	26.37023814	Colon Adenocarcinoma	Colon	Alive	T3	N1	MX	Stage IIIB	0	460			TUMOR FREE				80	Ascending Colon	TCGA-D5-6535	a123dc45-e427-461e-8d60-c51307aa498c	NO	Not Available	1	YES	9	-29278	Not Applicable	0	10	Not Available
TCGA-CM-6172	70	FEMALE	151	335	77.6	34.03359502	Colon Adenocarcinoma	Colon	Alive	T3	N1a	M0	Stage IIIB	0	335			TUMOR FREE				70	Sigmoid Colon	TCGA-CM-6172	40c217ee-429f-41f4-adc6-db9186622b17	NO	Not Available	Not Available	NO	26	-25902	Not Applicable	0	212	Not Available	TCGA-CM-6172-D15207;TCGA-CM-6172-D15210;TCGA-CM-6172-D15211	1c92cd0a-a3ad-417d-b9f2-5ee194656f03;4ab077b9-0d4a-4eba-91a6-afb6b7dea381;fede8ba2-c2c4-4f42-93f9-5599ab87d56d	Not Available;Not Available;Not Available	15;15;15	245;245;245	89;89;89	Leucovorin;Fluorouracil;Fluorouracil	Not Available;Not Available;Not Available	8;8;8	12;12;12	700;700;2100	mg;mg;mg	ADJUVANT;ADJUVANT;ADJUVANT	Not Applicable;Not Applicable;Not Applicable
TCGA-G4-6303	54	FEMALE	Not Available	2003	69		Colon Adenocarcinoma	Colon	Dead	T3	N1	M1	Stage IV	1	872			WITH TUMOR				54	Sigmoid Colon	TCGA-G4-6303	264c0d45-078a-4207-a101-71f99bcd237e	NO	Not Available	Not Available	YES	1	-19800	Not Applicable	0	1882	Not Available	TCGA-G4-6303-D21602;TCGA-G4-6303-D21722;TCGA-G4-6303-D21793;TCGA-G4-6303-D21603;TCGA-G4-6303-D21789;TCGA-G4-6303-D21600;TCGA-G4-6303-D21604;TCGA-G4-6303-D21727;TCGA-G4-6303-D21794;TCGA-G4-6303-D21605;TCGA-G4-6303-D21717;TCGA-G4-6303-D21790;TCGA-G4-6303-D21725;TCGA-G4-6303-D21720;TCGA-G4-6303-D21601	d5338126-8849-4359-bd0e-9639362668d3;8513635f-8463-49de-83f2-6c54d479b728;57D9E884-76A1-4676-9427-18237D676857;57970f69-f63f-427e-bf68-86d90b0f5ac8;c92c9a04-8347-4909-960b-0f4878f27b08;30f4a7a0-2e8d-4001-b5ff-cc4797c7fd66;469d1453-719a-4bec-bf80-abd497cca359;d26c7bb7-87f7-4960-9ed4-8ef58ac71e95;5CEB94A7-D009-4796-A6B3-E5D560CC9B81;7a35095d-25fa-4780-95aa-88c2c4032d95;34bd5fb4-ebfa-4d5b-9ae9-96be7…	Not Available;Not Available;Not Available;Not Available;Not Available;Not Available;Not Available;Not Available;Not Available;Not Available;Not Available;Not Available;Not Available;Not Available;Not Available	23;23;23;23;23;23;23;23;23;23;23;23;23;23;23	682;1596;1994;1443;1994;682;1443;1838;1994;1443;1596;1994;1838;1596;682	516;1443;1840;896;1840;516;896;1596;1840;896;1443;1840;1596;1443;516	5-FU;5-FU;Leucovorin;Avastin;Oxaliplatin;Leucovorin;Leucovorin;Irinotecan;5-FU;5-FU;Leucovorin;Bevacizumab;Erbitux;Irinotecan;Oxaliplatin	Not Available;Not Available;Not Available;Not Available;Not Available;Not Available;Not Available;Not Available;Not Available;Not Available;Not Available;Not Available;Not Available;Not Available;Not Available	1;1;1;1;1;1;1;1;1;1;1;1;1;1;1	6;Not Available;10;Not Available;10;6;Not Available;12;10;Not Available;Not Available;10;12;Not Available;6	660;Not Available;680;Not Available;145;660;Not Available;Not Available;Not Available;Not Available;Not Available;325;Not Available;Not Available;165	mg;Not Available;mg;Not Available;mg;mg;Not Available;Not Available;Not Available;Not Available;Not Available;mg;Not Available;Not Available;mg	PROGRESSION;PROGRESSION;PROGRESSION;PROGRESSION;PROGRESSION;PROGRESSION;PROGRESSION;PROGRESSION;PROGRESSION;PROGRESSION;PROGRESSION;PROGRESSION;PROGRESSION;PROGRESSION;PROGRESSION	Not Applicable;Not Applicable;Not Applicable;Not Applicable;Not Applicable;Not Applicable;Not Applicable;Not Applicable;Not Applicable;Not Applicable;Not Applicable;Not Applicable;Not Applicable;Not Applicable;Not Applicable
TCGA-A6-5657	65	MALE	172	962	99.6	33.66684694	Colon Adenocarcinoma	Colon	Alive	T3	N1	M0	Stage IIIB	0	962			TUMOR FREE				65	Discrepancy	TCGA-A6-5657	dbbee8f5-d83d-4195-85cf-f89d327da0a9	NO	Not Available	Not Available	NO	31	-23920	Not Applicable	0	367	Not Available	TCGA-A6-5657-D12386;TCGA-A6-5657-D12385;TCGA-A6-5657-D12384	5c18e079-5a69-4390-b00f-e806fc54ad99;06252ba3-ef9d-4962-b9fe-71a2a400610b;acfd75b3-5851-4076-9e2d-847babf77bf1	Not Available;Not Available;Not Available	31;31;31	54;54;54	40;40;40	Leucovorin;5 FU;Oxaliplatin	Not Available;Not Available;Not Available	5;5;5	1;1;1	1000-1050;1000-1055;178-179	mg;mg;mg	ADJUVANT;ADJUVANT;ADJUVANT	Not Applicable;Not Applicable;Not Applicable
TCGA-5M-AAT6	40	FEMALE	162	290	99.1	37.76101204	Colon Adenocarcinoma	Colon	Dead	T4a	N2b	M1a	Stage IV	1	219			WITH TUMOR				40	Transverse Colon	TCGA-5M-AAT6	CE00896A-F7D2-4123-BB95-24CB6E53FC32	Not Available	Not Available	Not Available	YES	27	-14852	290	0	Not Available	Not Available
TCGA-AD-5900	67	MALE	Not Available	370	Not Available		Colon Mucinous Adenocarcinoma	Colon	Alive	T2	N0	MX	Stage I	0	370			TUMOR FREE				67	Ascending Colon	TCGA-AD-5900	0f008098-d8aa-46dc-8445-cca59838c582	Not Available	Not Available	Not Available	NO	22	-24776	Not Applicable	0	2	Not Available
TCGA-A6-2677	68	FEMALE	160	740	55.2	21.5625	Colon Adenocarcinoma	Colon	Dead	T3	N2	M0	Stage IIIC	0	740			TUMOR FREE		FPPP	TCGA	68	Cecum	TCGA-A6-2677	d976782c-90c1-421d-b83c-7fc2617e2709	NO	Not Available	Not Available	NO	21	-25143	Not Applicable	0	541	Not Available	TCGA-A6-2677-D2516;TCGA-A6-2677-D2514;TCGA-A6-2677-D2518;TCGA-A6-2677-D2510	8bcbb764-ba22-4dca-98cb-b56141536845;fc790e21-4b95-4088-b256-6f1f47d9e46f;f63c40b8-a6dc-4a65-b2ed-e7b458fd120a;07c7b730-6602-4b6b-bb72-99d5b986f227	Not Available;Not Available;Not Available;Not Available	21;21;21;21	617;617;252;252	112;112;112;112	Leucovorin;5- FU;5-FU;Oxaliplatin	Not Available;Not Available;Not Available;Not Available	10;10;10;10	9;9;9;9	600;592-620;3552-3720;66-150	mg;mg;mg;mg	ADJUVANT;ADJUVANT;ADJUVANT;ADJUVANT	Not Applicable;Not Applicable;Not Applicable;Not Applicable
TCGA-AU-3779	80	FEMALE	157	441	83	33.67276563	Colon Adenocarcinoma	Colon	Alive	T3	N0	M0	Stage IIA	0	441			TUMOR FREE				80	Rectosigmoid Junction	TCGA-AU-3779	fb4cc403-694c-421f-b360-3108b6d57ad5	NO	Not Available	35	NO	28	-29460	Not Applicable	0	441	Not Available
TCGA-AA-3989	84	MALE	Not Available	242	Not Available		Colon Adenocarcinoma	Colon	Dead	T3	N2	M1	Stage IV	0	242			WITH TUMOR				84	Transverse Colon	TCGA-AA-3989	d5619045-060a-4b60-86e4-6a5774994fd4	NO	Not Available	Not Available	Not Available	18	-30712	Not Applicable	0	0	Not Available
TCGA-AY-A69D	55	FEMALE	165	543	103	37.8328742	Colon Adenocarcinoma	Colon	Alive	T3	N0	M0	Stage IIA	0	543			TUMOR FREE				55	Transverse Colon	TCGA-AY-A69D	ACD51808-870C-4684-A2DE-AA0B058729E1	NO	Not Available	Not Available	NO	18	-20299	Not Applicable	0	168	Not Available
TCGA-AA-3854	71	FEMALE	Not Available	1096	Not Available		Colon Mucinous Adenocarcinoma	Colon	Alive	T2	N0	M0	Stage I	0	1096			WITH TUMOR				71	Sigmoid Colon	TCGA-AA-3854	7a6c54f1-f4e4-426b-b306-2ca3c4de12ca	NO	Not Available	Not Available	Not Available	18	-26022	Not Applicable	0	31	Not Available
TCGA-AA-3956	65	MALE	Not Available	1035	Not Available		Colon Adenocarcinoma	Colon	Alive	T3	N0	M0	Stage IIA	0	1035			WITH TUMOR				65	Cecum	TCGA-AA-3956	7b47489f-c3cc-4388-b5d7-c7c02790a5f6	NO	Not Available	Not Available	Not Available	18	-24045	Not Applicable	0	0	Not Available
TCGA-CA-5796	52	FEMALE	Not Available	377	Not Available		Colon Mucinous Adenocarcinoma	Colon	Alive	T3	N0	M0	Stage IIA	0	377			TUMOR FREE				52	Ascending Colon	TCGA-CA-5796	65ab030d-39f2-48ab-80ac-90cb1faa823a	Not Available	Not Available	Not Available	Not Available	2	-19353	Not Applicable	0	12	Not Available	TCGA-CA-5796-D70884;TCGA-CA-5796-D70885;TCGA-CA-5796-D70887	92A15186-B406-49DF-A981-9E54C965CEB6;1B08A697-B28B-4C55-A3F5-C60EDC93DF2E;5D7CAFE8-C18A-445B-9AB4-094EB5D34245	Not Available;Not Available;Not Available	10;10;10	183;183;183	30;30;30	oxaliplatin;5-Fluorouracil;Folinic Acid	Complete Response;Complete Response;Complete Response	3;3;3	Not Available;Not Available;Not Available	Not Available;Not Available;Not Available	Not Available;Not Available;Not Available	Not Available;Not Available;Not Available	Not Applicable;Not Applicable;Not Applicable
TCGA-AA-3947	60	FEMALE	Not Available	1004	Not Available		Colon Mucinous Adenocarcinoma	Colon	Alive	T4	N0	M0	Stage IIB	0	1004			WITH TUMOR				60	Ascending Colon	TCGA-AA-3947	654c6f5c-3e5c-49f0-b53f-87cd9797d7c9	NO	Not Available	Not Available	Not Available	18	-22035	Not Applicable	0	30	Not Available
TCGA-AZ-4616	82	FEMALE	Not Available	156	Not Available		Colon Adenocarcinoma	Colon	Dead	T3	N2	M1	Stage IV	0	156			Not Available				82	Cecum	TCGA-AZ-4616	e703af88-c05f-4d7b-b225-d640e4d1a2a5	Not Available	Not Available	Not Available	Not Available	30	-30043	156	0	Not Available	Not Available	TCGA-AZ-4616-D31069	ee6f05bf-df9b-4ced-8826-a19eafb73cc6	Not Available	23	Not Available	113	XELODA	Stable Disease	4	Not Available	Not Available	Not Available	Not Available	Not Applicable
TCGA-AA-3984	61	FEMALE	Not Available	0	Not Available		Colon Adenocarcinoma	Colon	Alive	T3	N0	M0	Stage IIA	0	0			WITH TUMOR				61	Sigmoid Colon	TCGA-AA-3984	db246424-3979-4f23-b316-8d30c449ee15	NO	Not Available	Not Available	Not Available	18	-22585	Not Applicable	0	0	Not Available
TCGA-A6-2685	48	FEMALE	171	1133	77.3	26.43548442	Colon Adenocarcinoma	Colon	Alive	T3	N0	M0	Stage IIA	1	948		Locoregional Disease	TUMOR FREE				48	Sigmoid Colon	TCGA-A6-2685	e5921d6b-51cf-44be-b295-610cf7c3a69a	NO	Not Available	Not Available	NO	2	-17757	Not Applicable	0	464	Not Available
TCGA-WS-AB45	52	FEMALE	152	2130	34	14.71606648	Colon Mucinous Adenocarcinoma	Colon	Alive	T3	N0	MX	Stage IIA	0	2130			TUMOR FREE				52	Cecum	TCGA-WS-AB45	7F6898E2-A840-4AD1-80F7-783F8B766FCC	Not Available	Not Available	0.05	NO	16	Not Available	Not Applicable	0	2038	Not Available
TCGA-AA-3517	60	MALE	Not Available	1186	Not Available		Colon Adenocarcinoma	Colon	Alive	T3	N0	M0	Stage IIA	1	821			WITH TUMOR				60	Splenic Flexure	TCGA-AA-3517	c4d74653-d26b-4e51-aee0-82ee3d42f883	NO	Not Available	Not Available	Not Available	18	-22099	Not Applicable	0	0	Not Available	TCGA-AA-3517-D37446;TCGA-AA-3517-D37447;TCGA-AA-3517-D37448;TCGA-AA-3517-D37449;TCGA-AA-3517-D37450	4B85C082-B80A-4078-9ACE-04A97F890D2C;F87AD537-F5FE-44DB-8AF5-E6409F211742;F1363524-2B4B-4BEF-AA3A-4C1332C21770;21ACA8B4-7BE6-4C0B-910C-F3B95A355C06;0DADF926-9A5E-4BB7-A9EF-9122111FAC39	Not Available;Not Available;Not Available;Not Available;Not Available	3;3;3;3;3	1065;1155;1127;1065;1127	821;821;821;1004;821	Folinic acid;5-Fluorouracil;Irinotecan;Oxaliplatin;Bevacizumab	Complete Response;Complete Response;Complete Response;Complete Response;Complete Response	12;12;12;12;12	Not Available;Not Available;Not Available;Not Available;Not Available	Not Available;Not Available;Not Available;Not Available;Not Available	Not Available;Not Available;Not Available;Not Available;Not Available	Not Available;Not Available;Not Available;Not Available;Not Available	Not Applicable;Not Applicable;Not Applicable;Not Applicable;Not Applicable
TCGA-AA-3966	89	FEMALE	Not Available	61	Not Available		Colon Mucinous Adenocarcinoma	Colon	Alive	T3	N0	M0	Stage IIA	0	61			WITH TUMOR				89	Hepatic Flexure	TCGA-AA-3966	bc42fe2d-1a33-428d-a601-b1871f4c8d9b	NO	Not Available	Not Available	Not Available	18	-32537	Not Applicable	0	61	Not Available
TCGA-A6-6780	74	MALE	168	612	64.1	22.7111678	Colon Mucinous Adenocarcinoma	Colon	Alive	T3	N0	MX	Stage IIA	0	612			TUMOR FREE		FPPP	TCGA	74	Discrepancy	TCGA-A6-6780	88832340-46ad-449c-8f81-6a8e5b495510	NO	Not Available	Not Available	NO	11	-27250	Not Applicable	0	87	Not Available
TCGA-A6-2679	73	FEMALE	165.1	1366	65.9	24.17637971	Colon Adenocarcinoma	Colon	Alive	T3	N0		Stage IIB	0	1366			TUMOR FREE				73	Ascending Colon	TCGA-A6-2679	0f74d992-00da-4728-9564-086ca1b95921	NO	Not Available	Not Available	NO	14	-26820	Not Applicable	0	595	Not Available
TCGA-A6-6140	62	MALE	177.8	734	78.9	24.95821318	Colon Adenocarcinoma	Colon	Alive	T3	N0	M0	Stage IIA	0	734			TUMOR FREE				62	Descending Colon	TCGA-A6-6140	21ddbfaa-1b21-4a2b-be2c-237dd69b20ff	NO	Not Available	Not Available	NO	14	-22835	Not Applicable	0	125	Not Available	TCGA-A6-6140-D20354;TCGA-A6-6140-D20356;TCGA-A6-6140-D20355	ba8de936-a9ae-4858-ba46-6e682ed17c82;25c8886e-fa04-4b3a-ab0a-ed022afa6405;555b9c92-b76f-4e07-8f57-cde03e8e773d	Not Available;Not Available;Not Available	9;9;9	181;188;188	34;34;34	Oxaliplatin;Leucovorin;Fluorouracil	Not Available;Not Available;Not Available	1;1;1	3;3;3	83-163;50-175;720-960	mg;mg;mg	ADJUVANT;ADJUVANT;ADJUVANT	Not Applicable;Not Applicable;Not Applicable
TCGA-AY-6197	60	MALE	Not Available	652	158		Colon Adenocarcinoma	Colon	Alive	T3	N0		Stage IIA	0	652			TUMOR FREE				60	Cecum	TCGA-AY-6197	f6c674bf-396d-4bfe-8d08-e7266c314be3	NO	Not Available	Not Available	NO	14	-21957	Not Applicable	0	113	Not Available
TCGA-AA-3521	87	MALE	Not Available		Not Available		Colon Adenocarcinoma	Colon		T3	N0	M0	Stage II	0				WITH TUMOR				87	Sigmoid Colon	TCGA-AA-3521	ad440651-a2de-4bb1-90da-1e5e8975ab59	NO	Not Available	Not Available	Not Available	18	-31805	Not Applicable	0	Discrepancy	Not Available
TCGA-G4-6314	76	FEMALE	158.5	1093	84.1	33.47630089	Colon Adenocarcinoma	Colon	Alive	T3	N2	M1	Stage IV	1	38			WITH TUMOR				76	Cecum	TCGA-G4-6314	abe658e0-33f9-4f57-849b-dec4d20964d6	YES	Normal	Not Available	YES	13	-27958	Not Applicable	0	1031	Not Available	TCGA-G4-6314-D21814;TCGA-G4-6314-D21821;TCGA-G4-6314-D21817;TCGA-G4-6314-D21815;TCGA-G4-6314-D21810;TCGA-G4-6314-D21822;TCGA-G4-6314-D21819;TCGA-G4-6314-D21813	e59c220a-3767-418d-a106-a86a8ac11057;6b644f7b-34e8-4860-ab40-d199dd3202cd;cf59cdd0-7a94-4432-90cf-15a5b6c41bc2;7e1069d3-9265-49bc-a9dd-2004971ed7bb;17ca7309-e359-4399-9b2f-67b7fbe11468;1b0ba903-4ca7-483f-bf97-9e3138b7afdc;25e50ae8-9511-4f12-b1c4-73a2e8b2b2cc;d2536ed5-5f4a-4cda-a592-2ff4aac998f2	Not Available;Not Available;Not Available;Not Available;Not Available;Not Available;Not Available;Not Available	9;9;9;9;9;9;9;9	209;1045;561;561;209;1045;561;181	103;954;337;337;48;954;337;48	Fluorouracil;Cetuximab;Leucovorin;Bevacizumab;Leucovorin;Irinotecan;Irinotecan;Oxaliplatin	Not Available;Not Available;Not Available;Not Available;Not Available;Not Available;Not Available;Not Available	2;2;2;2;2;2;2;2	8;7;17;17;12;7;17;10	752;825;740;386;756;165;240;160	mg;mg;mg;mg;mg;mg;mg;mg	ADJUVANT;PROGRESSION;PROGRESSION;PROGRESSION;ADJUVANT;PROGRESSION;PROGRESSION;ADJUVANT	Not Applicable;Not Applicable;Not Applicable;Not Applicable;Not Applicable;Not Applicable;Not Applicable;Not Applicable
TCGA-AA-3860	53	FEMALE	Not Available	945	Not Available		Colon Adenocarcinoma	Colon	Alive	T3	N1	M0	Stage IIIB	0	945			WITH TUMOR				53	Sigmoid Colon	TCGA-AA-3860	ac6a3df9-41b1-4e5a-a15e-f44481384c23	NO	Not Available	Not Available	Not Available	18	-19449	Not Applicable	0	0	Not Available	TCGA-AA-3860-D37483;TCGA-AA-3860-D37484;TCGA-AA-3860-D37485	A46935F0-B18B-4309-974A-98F5C9843423;66C6E947-FA93-4F75-B11C-3B9D3AB625D9;572E00AF-360A-426A-8377-D9A247751050	Not Available;Not Available;Not Available	3;3;3	184;184;184	31;31;31	Folinic acid;5-Fluorouracil;Oxaliplatin	Complete Response;Complete Response;Complete Response	12;12;12	Not Available;Not Available;Not Available	Not Available;Not Available;Not Available	Not Available;Not Available;Not Available	Not Available;Not Available;Not Available	Not Applicable;Not Applicable;Not Applicable
TCGA-AD-6895	84	MALE	170	763	68	23.52941176	Colon Adenocarcinoma	Colon	Alive	T3	N1a	M0	Stage IIIB	0	763			TUMOR FREE				84	Cecum	TCGA-AD-6895	4f601d7b-8db1-4c6d-9374-21dcd804980d	NO	Not Available	1	NO	22	-30879	Not Applicable	0	22	Not Available
TCGA-G4-6309	40	FEMALE	176	2600	65.4	21.11311983	Colon Adenocarcinoma	Colon	Alive	T3	N1	M0	Stage IIIB	1	2176			TUMOR FREE				40	Sigmoid Colon	TCGA-G4-6309	e4be17c8-0855-432c-bb80-28bb24b62f32	NO	Not Available	Not Available	YES	2	-14729	Not Applicable	0	1386	Not Available	TCGA-G4-6309-D21947	0104d92b-90fe-42c8-9f02-dd916ce7b46f	Not Available	6	254	73	Xeloda	Not Available	2	8	3600	mg/day	ADJUVANT	Not Applicable
TCGA-D5-6539	45	FEMALE	165	380	63	23.14049587	Colon Adenocarcinoma	Colon	Alive	T3	N0	M0		0	380			TUMOR FREE				45	Transverse Colon	TCGA-D5-6539	ef4bb5bf-4535-4bd1-8a74-aba920123ee2	NO	Not Available	Not Available	Not Available	9	-16703	Not Applicable	0	145	Not Available
TCGA-AA-A01X	80	FEMALE	Not Available	791	Not Available		Colon Adenocarcinoma	Colon	Alive	T2	N1	M0	Stage III	1	791			WITH TUMOR				80	Sigmoid Colon	TCGA-AA-A01X	2e386e48-b99b-4806-a3e3-081d72a606e7	NO	Not Available	Not Available	Not Available	15	-29281	Not Applicable	0	30	Not Available
TCGA-A6-A5ZU	59	MALE	170	293	99.1	34.29065744	Colon Adenocarcinoma	Colon	Alive	T3	N1	M0	Stage IIIB	0	293			TUMOR FREE				59	Transverse Colon	TCGA-A6-A5ZU	4881A390-C4E4-48B4-AE66-140C64A87614	NO	Not Available	Not Available	NO	15	-21554	Not Applicable	0	117	Not Available	TCGA-A6-A5ZU-D51210;TCGA-A6-A5ZU-D51211;TCGA-A6-A5ZU-D51212;TCGA-A6-A5ZU-D51213	0A3C8862-F409-415A-AA9C-4FAF2B00D046;B0A001F1-04BE-42CE-827C-E68CCC501CA3;16A5338C-26CA-4F43-A103-F39855600088;8049EF92-87B1-4195-A843-E594E482D74A	Not Available;Not Available;Not Available;Not Available	13;13;13;13	245;272;272;274	105;105;105;105	Oxaliplatin;Leucovorin;Fluorouracil;Fluorouracil	Complete Response;Complete Response;Complete Response;Complete Response	11;11;11;11	Not Available;Not Available;Not Available;Not Available	Not Available;Not Available;Not Available;Not Available	Not Available;Not Available;Not Available;Not Available	Not Available;Not Available;Not Available;Not Available	Not Applicable;Not Applicable;Not Applicable;Not Applicable
TCGA-AZ-6607	69	MALE	Not Available	97	Not Available		Colon Adenocarcinoma	Colon	Dead	T4	N2	M1	Stage IV	0	97			WITH TUMOR				69	Sigmoid Colon	TCGA-AZ-6607	64dcf1a5-c78c-4d3f-852c-15865b3b6189	Not Available	Not Available	Not Available	Not Available	2	-25448	97	0	Not Available	Not Available
TCGA-CK-6751	88	FEMALE	Not Available	518	Not Available		Colon Mucinous Adenocarcinoma	Colon	Alive	T2	N0	MX	Stage I	0	518			TUMOR FREE				88	Ascending Colon	TCGA-CK-6751	7a70f061-9a6f-408e-a416-7f5295ceba3b	NO	Not Available	Not Available	NO	Not Available	-32354	Not Applicable	0	518	Not Available
TCGA-G4-6320	73	MALE	193	804	139.7	37.50436253	Colon Adenocarcinoma	Colon	Alive	T3	N1	MX	Stage III	0	804			TUMOR FREE				73	Hepatic Flexure	TCGA-G4-6320	da21e143-dbf6-4ac7-8872-f1d9ae39512d	NO	Not Available	Not Available	YES	11	-26840	Not Applicable	0	678	Not Available	TCGA-G4-6320-D21911;TCGA-G4-6320-D21914;TCGA-G4-6320-D21913	cc241491-1bbe-4a4e-bce5-52b8b63d0f39;2b3677bc-4ef6-4226-ac39-22c5a2c4e2cd;536049c4-8854-4618-8702-adba0c21b59c	Not Available;Not Available;Not Available	30;30;30	145;209;209	41;41;41	Oxaliplatin;Leucovorin;Fluorouracil	Not Available;Not Available;Not Available	1;1;1	8;12;12	227;1068;400	mg;mg;mg/m2	ADJUVANT;ADJUVANT;ADJUVANT	Not Applicable;Not Applicable;Not Applicable
TCGA-AA-3812	82	FEMALE	Not Available	1066	Not Available		Colon Adenocarcinoma	Colon	Alive	T3	N0	M0	Stage IIA	1	762			WITH TUMOR				82	Sigmoid Colon	TCGA-AA-3812	4563e4e0-a661-46de-ad25-9c86a621e147	NO	Not Available	Not Available	Not Available	18	-29980	Not Applicable	0	0	Not Available
TCGA-CM-4751	62	MALE	183	822	115	34.33963391	Colon Adenocarcinoma	Colon	Alive	T3	N1b	M0	Stage IIIB	0	822			TUMOR FREE				62	Cecum	TCGA-CM-4751	e3ca9046-9634-4332-b19f-88b18110f941	NO	Not Available	Not Available	NO	8	-22891	Not Applicable	0	607	Not Available	TCGA-CM-4751-D16812;TCGA-CM-4751-D16809;TCGA-CM-4751-D16808;TCGA-CM-4751-D16811	38f342e3-3027-4015-9bd8-e32b4147942b;ea440ecc-252e-439d-80d0-8b9ddf66e13c;ebbc8014-2a28-4c55-a8cf-ad5368fff25c;7814e988-0038-4dcb-8e97-89c1cbbb1f6f	Not Available;Not Available;Not Available;Not Available	26;26;26;26	208;208;208;208	54;54;54;54	Oxaliplatin;Fluorouracil;Fluorouracil;Leucovorin Calcium	Not Available;Not Available;Not Available;Not Available	9;9;9;9	12;12;12;12	150;2800;900;900	mg;mg;mg;mg	ADJUVANT;ADJUVANT;ADJUVANT;ADJUVANT	Not Applicable;Not Applicable;Not Applicable;Not Applicable
TCGA-AA-A00Q	66	FEMALE	Not Available	1278	Not Available		Colon Adenocarcinoma	Colon	Alive	T4	N1	M0	Stage IIIB	0	1278			WITH TUMOR				66	Sigmoid Colon	TCGA-AA-A00Q	62d39be5-f029-4eb8-8b00-46470e06a755	NO	Not Available	Not Available	Not Available	15	-24199	Not Applicable	0	0	Not Available	TCGA-AA-A00Q-D37413;TCGA-AA-A00Q-D37414;TCGA-AA-A00Q-D37415	14525E0B-771C-4858-85EA-04411066C462;551F6AA8-2C03-4ACC-9760-585B262DAC5F;2FFB89A0-6358-4261-AD46-64CC67C11629	Not Available;Not Available;Not Available	3;3;3	334;334;334	61;61;61	Folinic acid;5-Fluorouracil;Oxaliplatin	Complete Response;Complete Response;Complete Response	12;12;12	Not Available;Not Available;Not Available	Not Available;Not Available;Not Available	Not Available;Not Available;Not Available	Not Available;Not Available;Not Available	Not Applicable;Not Applicable;Not Applicable
TCGA-CK-6746	84	FEMALE	Not Available	0	Not Available		Colon Adenocarcinoma	Colon	Alive	T4b	N0	MX	Stage IIB	0	0			TUMOR FREE				84	Cecum	TCGA-CK-6746	a6f98ee5-9638-4ebe-804b-fba54aea9f90	NO	Not Available	20	NO	Not Available	-30957	Not Applicable	0	0	Not Available
TCGA-AA-3522	67	MALE	Not Available	1127	Not Available		Colon Adenocarcinoma	Colon	Alive	T3	N0	M0	Stage IIA	0	1127			WITH TUMOR				67	Ascending Colon	TCGA-AA-3522	d7ba64d7-b4e5-488d-9f28-bcb7bf3c0f35	NO	Not Available	Not Available	Not Available	18	-24653	Not Applicable	0	0	Not Available
TCGA-AA-A01P	80	FEMALE	Not Available	1158	Not Available		Colon Adenocarcinoma	Colon	Dead	T3	N1	M0	Stage III	1	762			WITH TUMOR				80	Ascending Colon	TCGA-AA-A01P	13ae9d83-a22f-451f-88bb-686051725cf3	NO	Not Available	Not Available	Not Available	15	-29554	Not Applicable	0	0	Not Available
TCGA-DM-A288	68	MALE	170	427	85	29.41176471	Colon Mucinous Adenocarcinoma	Colon	Dead	T3	N2	M0	Stage IIIC	1	320			Not Available				68	Cecum	TCGA-DM-A288	143F2DD6-A280-41C5-9242-442EF91B73EC	NO	Not Available	Not Available	Not Available	27	-25084	427	0	427	Not Available
TCGA-G4-6322	65	MALE	182	792	90.9	27.44233788	Colon Mucinous Adenocarcinoma	Colon	Alive	T3	N1	MX	Stage IIIB	1	789			TUMOR FREE				65	Descending Colon	TCGA-G4-6322	b3fea9bb-53f9-4ddb-922d-b570562d7a7d	NO	Not Available	Not Available	YES	13	-23825	Not Applicable	0	547	Not Available	TCGA-G4-6322-D21961;TCGA-G4-6322-D21963;TCGA-G4-6322-D21962	609871f8-cee5-4029-bf5c-1f625ca7472f;9f9a389b-abde-4403-819f-44e648bcc4b2;48474a61-d438-4c32-8b45-e077144102f9	Not Available;Not Available;Not Available	30;30;30	190;190;190	36;36;36	Oxaliplatin;Leucovorin;Fluorouracil	Not Available;Not Available;Not Available	1;1;1	12;12;12	180;844;844	mg;mg;mg	ADJUVANT;ADJUVANT;ADJUVANT	Not Applicable;Not Applicable;Not Applicable
TCGA-AA-A010	46	FEMALE	Not Available	1064	Not Available		Colon Adenocarcinoma	Colon	Alive	T4	N0	M0	Stage IIB	0	1064			WITH TUMOR				46	Transverse Colon	TCGA-AA-A010	0712566e-3371-4715-95f1-5b792e72d758	NO	Not Available	Not Available	Not Available	15	-16922	Not Applicable	0	0	Not Available	TCGA-AA-A010-D37410;TCGA-AA-A010-D37411;TCGA-AA-A010-D37412	F4C201FC-604D-4378-BF80-1D0B46DC40EF;196D63A5-A0C3-4567-B52C-C80754DC5D60;5E8AE646-9F65-4EE8-BED1-F1874A391471	Not Available;Not Available;Not Available	3;3;3	183;183;183	0;0;0	Folinic acid;5-Fluorouracil;Oxaliplatin	Complete Response;Complete Response;Complete Response	12;12;12	Not Available;Not Available;Not Available	Not Available;Not Available;Not Available	Not Available;Not Available;Not Available	Not Available;Not Available;Not Available	Not Applicable;Not Applicable;Not Applicable
TCGA-AA-A00D	70	MALE	Not Available	578	Not Available		Colon Adenocarcinoma	Colon	Alive	T2	N0	M0	Stage I	0	578			Discrepancy				70	Ascending Colon	TCGA-AA-A00D	081a3dc7-45e1-457d-add0-c4686140a8d0	NO	Not Available	Not Available	Not Available	15	-25689	Not Applicable	0	31	Not Available
TCGA-AA-3673	53	FEMALE	Not Available	1522	Not Available		Colon Adenocarcinoma	Colon	Alive	T3	N0	M0	Stage II	0	1522			WITH TUMOR				53	Transverse Colon	TCGA-AA-3673	628408ce-0691-4e0b-b4c7-aca9a0d73bb0	NO	Not Available	Not Available	Not Available	18	-19509	Not Applicable	0	0	Not Available
TCGA-CM-5349	68	FEMALE	156	915	54.4	22.35371466	Colon Adenocarcinoma	Colon	Alive	T3	N0	M0	Stage IIA	0	915			TUMOR FREE				68	Cecum	TCGA-CM-5349	227f945f-76fd-4a63-9609-d4e730a3d22a	NO	Not Available	Not Available	NO	3	-24867	Not Applicable	0	335	Not Available
TCGA-D5-6930	67	MALE	184	406	90	26.5831758	Colon Mucinous Adenocarcinoma	Colon	Alive	T3	N0	M0	Stage IIA	0	406			TUMOR FREE				67	Ascending Colon	TCGA-D5-6930	286cbae3-8324-43b7-9b20-0f40dda1588e	NO	Not Available	40	YES	21	-24764	Not Applicable	0	46	Not Available
TCGA-A6-3807	53	FEMALE	163	1054	109.5	41.21344424	Colon Adenocarcinoma	Colon	Alive	T3	N2	M0	Stage IIIC	0	1054			TUMOR FREE				53	Sigmoid Colon	TCGA-A6-3807	5116e3b4-2bac-40f5-8046-b9c1783faaa5	NO	Not Available	Not Available	YES	26	-19624	Not Applicable	0	333	Not Available	TCGA-A6-3807-D2548;TCGA-A6-3807-D2549;TCGA-A6-3807-D2547;TCGA-A6-3807-D2550	96c56ecc-18dd-4d47-9052-82db0bb3e1b6;ed12b670-cdaf-487d-823f-f127a5dae4ed;5ef50513-5321-43a8-bc76-7532cf293e1c;4a311e57-72d6-43e9-8b60-bd0c5e8c7bb6	Not Available;Not Available;Not Available;Not Available	26;26;26;26	242;242;242;244	74;74;74;74	Leucovorin;5-FU;Oxaliplatin;5 FU	Not Available;Not Available;Not Available;Not Available	10;10;10;10	12;12;12;12	360-925;360-925;100-195;2150-5500	mg;mg;mg;mg	ADJUVANT;ADJUVANT;ADJUVANT;ADJUVANT	Not Applicable;Not Applicable;Not Applicable;Not Applicable
TCGA-QG-A5YW	55	FEMALE	170	896	84.37	29.19377163	Colon Mucinous Adenocarcinoma	Colon	Alive	T3	N2b	MX	Stage IIIC	0	896			TUMOR FREE				55	Cecum	TCGA-QG-A5YW	9F45A227-1FD5-478C-A194-4A5C61B68CC3	NO	Not Available	165	NO	20	-20391	Not Applicable	0	399	Not Available	TCGA-QG-A5YW-D44480;TCGA-QG-A5YW-D48503	0D4D2171-F422-48BB-B6AF-7B11900BA704;8B2088DB-6AF0-441E-A2FF-1AD44019549B	Not Available;Not Available	20;16	197;197	42;42	capecitabine;oxaliplatin	Complete Response;Complete Response	6;9	Not Available;Not Available	Not Available;Not Available	Not Available;Not Available	Not Available;Not Available	Not Applicable;Not Applicable
TCGA-CM-6164	46	FEMALE	150	883	59	26.22222222	Colon Adenocarcinoma	Colon	Alive	T3	N0	M0	Stage IIA	0	883			TUMOR FREE				46	Sigmoid Colon	TCGA-CM-6164	6a4031c6-ee88-48be-81a5-a522720edd02	NO	Not Available	Not Available	NO	19	-16802	Not Applicable	0	487	Not Available
TCGA-AA-3514	81	FEMALE	Not Available	31	Not Available		Colon Adenocarcinoma	Colon	Alive	T2	N0	M0	Stage I	0	31			WITH TUMOR				81	Ascending Colon	TCGA-AA-3514	ddf69ed9-4c53-48b8-9f01-495bd60c3425	NO	Not Available	Not Available	Not Available	18	-29738	Not Applicable	0	0	Not Available
TCGA-G4-6294	75	MALE	Not Available	858	47.5		Colon Adenocarcinoma	Colon	Dead	T3	N1	M1	Stage IV	1	517			WITH TUMOR				75	Cecum	TCGA-G4-6294	41f8c9fd-ae52-4458-886b-faf37de77dd0	NO	Not Available	Not Available	YES	27	-27755	858	0	Not Available	Not Available	TCGA-G4-6294-D22041;TCGA-G4-6294-D22044;TCGA-G4-6294-D22038;TCGA-G4-6294-D22047;TCGA-G4-6294-D22039;TCGA-G4-6294-D22042;TCGA-G4-6294-D22036;TCGA-G4-6294-D22045;TCGA-G4-6294-D22046;TCGA-G4-6294-D22043	0ea0145e-3a7d-40d6-b958-54abb60540af;dcdccc6a-81a7-4b9d-bf04-6561175b1d1a;ae9c5e2a-c767-42b1-a16a-9c9f73074e4d;96567c06-fd8b-432c-9b95-35f1c462b05c;7101e3e7-3beb-48f7-9c4e-8aeb5c76bc14;5a510a56-eb65-4936-9e48-2d8ecdb51c1f;f5cb0992-8578-4bd2-ba86-8513ec065440;1a072c20-b6cb-46c5-af5d-9dccfd8d1afb;fc42c0f1-55d8-42a0-8845-2934c2f3ec16;4801f827-3069-49da-9725-5b242a26f836	Not Available;Not Available;Not Available;Not Available;Not Available;Not Available;Not Available;Not Available;Not Available;Not Available	21;21;21;21;21;21;21;21;21;21	349;699;349;846;349;699;Not Available;699;699;699	1;535;1;819;1;535;1;699;699;535	Fluorouracil;Oxaliplatin;Leucovorin;Erbitux;Oxaliplatin;Leucovorin;Avastin;Irinotecan;Erbitux;Fluorouracil	Not Available;Not Available;Not Available;Not Available;Not Available;Not Available;Not Available;Not Available;Not Available;Not Available	2;2;2;2;2;2;2;2;2;2	20;13;20;4;20;13;Not Available;1;1;13	Not Available;55;Not Available;560;Not Available;Not Available;Not Available;125;Not Available;Not Available	Not Available;mg/m2;Not Available;mg;Not Available;Not Available;Not Available;mg/m2;Not Available;Not Available	ADJUVANT;PROGRESSION;ADJUVANT;PROGRESSION;ADJUVANT;PROGRESSION;ADJUVANT;PROGRESSION;PROGRESSION;PROGRESSION	Not Applicable;Not Applicable;Not Applicable;Not Applicable;Not Applicable;Not Applicable;Not Applicable;Not Applicable;Not Applicable;Not Applicable
TCGA-AD-6899	84	MALE	175	176	62	20.24489796	Colon Mucinous Adenocarcinoma	Colon	Dead	T4a	N2b	MX	Stage IIIC	0	176			TUMOR FREE				84	Cecum	TCGA-AD-6899	ea923671-3903-4a79-830d-e7e4b1eabab0	Not Available	Not Available	1	NO	25	-30693	Not Applicable	0	48	Not Available
TCGA-AA-3850	74	MALE	Not Available	0	Not Available		Colon Adenocarcinoma	Colon	Dead	T2	N0	M0	Stage I	0	0			WITH TUMOR				74	Transverse Colon	TCGA-AA-3850	21bdad0d-c6a2-428c-b2b4-0de282b34abc	NO	Not Available	Not Available	Not Available	18	-27090	0	0	Not Available	Not Available
TCGA-D5-5539	60	MALE	168	596	83	29.40759637	Colon Mucinous Adenocarcinoma	Colon	Alive	T3	N1	M0	Stage IIIA	1	579			Not Available				60	Ascending Colon	TCGA-D5-5539	15d1b0fb-5c5f-4689-94f5-b33120a2bfae	NO	Not Available	Not Available	Not Available	22	-22097	Not Applicable	0	30	Not Available	TCGA-D5-5539-D20730	cfa250cc-1c8d-4e9f-8385-fe6426cd2c8c	Not Available	19	195	38	5-FU	Not Available	1	9	Not Available	Not Available	ADJUVANT	Not Applicable
TCGA-QG-A5YV	64	FEMALE	173	1301	109.226	36.49503826	Colon Adenocarcinoma	Colon	Alive	T4b	N1a	MX	Stage IIIC	0	1301			TUMOR FREE				64	Sigmoid Colon	TCGA-QG-A5YV	C83D38FC-E011-4F75-A100-96513611F3E9	NO	Not Available	4	NO	20	-23499	Not Applicable	0	821	Not Available	TCGA-QG-A5YV-D44472	90AC2E57-1CE1-40BD-A06A-24E02797C282	Not Available	20	174	72	Xeloda	Complete Response	6	Not Available	Not Available	Not Available	Not Available	Not Applicable
TCGA-CM-6161	36	FEMALE	174	457	65.6	21.66732726	Colon Adenocarcinoma	Colon	Alive	T2	N0	M0	Stage I	0	457			TUMOR FREE				36	Sigmoid Colon	TCGA-CM-6161	3470b1af-689f-467a-9f9e-de74088f9b94	NO	Not Available	Not Available	YES	19	-13363	Not Applicable	0	212	Not Available
TCGA-DM-A1HB	75	MALE	168	4126	70	24.8015873	Discrepancy	Colon	Alive	T3	N1	M0	Stage IIIB	0	4126			Not Available				75	Transverse Colon	TCGA-DM-A1HB	8C0894FB-5E78-40AE-BE0B-329CA30F758A	YES	Abnormal	Not Available	NO	Not Available	-27708	Not Applicable	0	3786	3786
TCGA-AA-3534	78	FEMALE	Not Available	882	Not Available		Colon Adenocarcinoma	Colon	Alive	T3	N0	M0	Stage IIA	0	882			WITH TUMOR				78	Ascending Colon	TCGA-AA-3534	df228c56-89ac-4122-93b3-6c0740c4ec09	NO	Not Available	Not Available	Not Available	18	-28489	Not Applicable	0	0	Not Available
TCGA-CK-6748	45	FEMALE	Not Available	61	Not Available		Colon Mucinous Adenocarcinoma	Colon	Alive	T3	N1	M1	Stage IV	0	61			WITH TUMOR				45	Sigmoid Colon	TCGA-CK-6748	8a84b03a-e37e-4827-98f0-4d480ec31037	NO	Not Available	26	NO	Not Available	-16529	Not Applicable	0	61	Not Available
TCGA-AA-3967	77	MALE	Not Available	943	Not Available		Colon Adenocarcinoma	Colon	Alive	T3	N1	M0	Stage IIIB	0	943			WITH TUMOR				77	Sigmoid Colon	TCGA-AA-3967	86a9e44f-728e-48e4-9e1b-682b023f7c0a	NO	Not Available	Not Available	Not Available	18	-28216	Not Applicable	0	0	Not Available	TCGA-AA-3967-D37420;TCGA-AA-3967-D37421;TCGA-AA-3967-D37422	88E98323-5636-42CA-B3E4-61BD63936922;ED66B9C8-A20C-4B19-914C-BA8AFC2CB529;845B10DA-CB7B-4517-ADFB-318C6F3A217E	Not Available;Not Available;Not Available	3;3;3	213;213;182	60;60;90	Folinic acid;5-Fluorouracil;Oxaliplatin	Complete Response;Complete Response;Complete Response	12;12;12	Not Available;Not Available;Not Available	Not Available;Not Available;Not Available	Not Available;Not Available;Not Available	Not Available;Not Available;Not Available	Not Applicable;Not Applicable;Not Applicable
TCGA-CM-6162	48	FEMALE	171	365	109	37.27642693	Colon Mucinous Adenocarcinoma	Colon	Alive	T3	N1a	M0	Stage IIIB	0	365			TUMOR FREE				48	Ascending Colon	TCGA-CM-6162	ec3f3f11-75df-4fcc-ba03-f19aca907645	NO	Not Available	Not Available	YES	19	-17624	Not Applicable	0	212	Not Available	TCGA-CM-6162-D15247;TCGA-CM-6162-D15251;TCGA-CM-6162-D15252;TCGA-CM-6162-D15250	e7fcc21e-a928-4e42-a8ea-b0e4c41801be;22258b34-c867-40d2-86f5-1c577600455d;d1f5f997-c18a-4c1a-a070-423e4d0edcc0;d84d0e07-d035-423a-8c82-89b97d740df7	Not Available;Not Available;Not Available;Not Available	15;15;15;15	240;240;240;240	86;86;86;86	Oxaliplatin;Fluorouracil;Fluorouracil;Leucovorin	Not Available;Not Available;Not Available;Not Available	8;8;8;8	12;12;12;12	190;850-900;2700;900	mg;mg;mg;mg	ADJUVANT;ADJUVANT;ADJUVANT;ADJUVANT	Not Applicable;Not Applicable;Not Applicable;Not Applicable
TCGA-AA-A00L	66	MALE	Not Available	1157	Not Available		Colon Adenocarcinoma	Colon	Alive	T3	N0	M0	Stage IIA	0	1157			WITH TUMOR				66	Transverse Colon	TCGA-AA-A00L	381cf7f3-cd7b-4660-8175-ff8062f7bf78	NO	Not Available	Not Available	Not Available	15	-24319	Not Applicable	0	31	Not Available
TCGA-AZ-6600	64	MALE	Not Available	368	Not Available		Colon Adenocarcinoma	Colon	Dead	T4	N1	M1	Stage IV	0	368			WITH TUMOR				64	Hepatic Flexure	TCGA-AZ-6600	aee20b98-df51-4ead-86cc-0d5f60a74b90	Not Available	Not Available	Not Available	Not Available	30	-23581	368	0	Not Available	Not Available	TCGA-AZ-6600-D34149;TCGA-AZ-6600-D34150;TCGA-AZ-6600-D34151	B95F4311-53FF-4CA7-975C-9F2B508C6EA8;BC76525A-EFC5-4518-8284-ED321B464F5E;D03EF7A0-DCCB-4070-9D2D-89B401069535	Not Available;Not Available;Not Available	31;31;31	144;144;144	122;122;122	CPT-11;5-FU;Leucovorin	Clinical Progressive Disease;Clinical Progressive Disease;Clinical Progressive Disease	7;7;7	Not Available;Not Available;Not Available	Not Available;Not Available;Not Available	Not Available;Not Available;Not Available	Not Available;Not Available;Not Available	Not Applicable;Not Applicable;Not Applicable
TCGA-CM-6676	82	MALE	165	337	100	36.73094582	Colon Adenocarcinoma	Colon	Alive	T2	N0	M0	Stage I	0	337			TUMOR FREE				82	Sigmoid Colon	TCGA-CM-6676	4138aca8-e085-45fb-b353-74852efe61bf	NO	Not Available	Not Available	NO	26	-30223	Not Applicable	0	153	Not Available
TCGA-AA-3558	70	MALE	Not Available	638	Not Available		Colon Adenocarcinoma	Colon	Alive	T2	N0	M0	Stage I	1	92			WITH TUMOR				70	Sigmoid Colon	TCGA-AA-3558	a56d528b-238a-4556-92c8-7645304a2da0	NO	Not Available	Not Available	Not Available	18	-25752	Not Applicable	0	0	Not Available
TCGA-AD-6963	58	MALE	193	834	107	28.72560337	Colon Adenocarcinoma	Colon	Alive	T3	N0	MX		0	834			TUMOR FREE				58	Ascending Colon	TCGA-AD-6963	47a8e514-904c-4867-8f43-7eb573be835b	NO	Not Available	48	Not Available	17	-21294	Not Applicable	0	3	Not Available
TCGA-AA-3552	85	MALE	Not Available	396	Not Available		Colon Adenocarcinoma	Colon	Dead	T3	N2	M0	Stage IIIC	1	122			WITH TUMOR				85	Cecum	TCGA-AA-3552	265d7b06-65fe-42c5-ad21-e6b160e94718	NO	Not Available	Not Available	Not Available	18	-31290	Not Applicable	0	0	Not Available
TCGA-AA-3821	81	FEMALE	Not Available	31	Not Available		Colon Mucinous Adenocarcinoma	Colon	Alive	T2	N0	M0	Stage I	0	31			WITH TUMOR				81	Hepatic Flexure	TCGA-AA-3821	0e87e5fd-d5bb-4c0d-952d-711a6abbf336	NO	Not Available	Not Available	Not Available	18	-29706	Not Applicable	0	0	Not Available
TCGA-G4-6625	77	FEMALE	149	2792	65.5	29.50317553	Colon Adenocarcinoma	Colon	Alive	T3	N0	M0	Stage IIA	1	2564			WITH TUMOR				77	Sigmoid Colon	TCGA-G4-6625	5eed7e8a-c219-4497-a99f-bfc48faca4d8	NO	Not Available	Not Available	YES	14	-28163	Not Applicable	0	2673	Not Available
TCGA-D5-6536	73	MALE	165	543	83	30.48668503	Colon Adenocarcinoma	Colon	Alive	T3	N0	M0	Stage IIA	1	493		Locoregional Disease	WITH TUMOR				73	Sigmoid Colon	TCGA-D5-6536	e83e5700-f968-4978-bb78-56a83936ce8c	NO	Not Available	11	NO	9	-26890	Not Applicable	0	287	Not Available	TCGA-D5-6536-D28926	16cf1090-853e-4a5c-8ba5-6eb873d29def	Not Available	3	Not Available	539	5-FU	Not Available	2	1	425	mg/m2/day	PALLIATIVE	Not Applicable
TCGA-A6-3809	71	FEMALE	160	996	102.1	39.8828125	Colon Mucinous Adenocarcinoma	Colon	Alive	T4	N0	M0	Stage IIB	0	996			TUMOR FREE		FPPP	TCGA	71	Transverse Colon	TCGA-A6-3809	8632579e-d318-4dab-9994-d3945afc42ab	NO	Not Available	Not Available	YES	29	-26274	Not Applicable	0	314	Not Available
TCGA-AA-3972	72	MALE	Not Available	1551	Not Available		Colon Adenocarcinoma	Colon	Alive	T3	N1	M1	Stage IV	1	1216			WITH TUMOR				72	Sigmoid Colon	TCGA-AA-3972	93cd5d07-e0d3-40f8-ae7f-beadb1efb7c1	NO	Not Available	Not Available	Not Available	18	-26360	Not Applicable	0	0	Not Available	TCGA-AA-3972-D37426;TCGA-AA-3972-D37427;TCGA-AA-3972-D37428;TCGA-AA-3972-D37429;TCGA-AA-3972-D37430;TCGA-AA-3972-D37431	45D2A60B-C35E-4BAC-9769-B1D5C0153FED;2DAFDB28-A410-42B2-AF63-E120355C65F7;DB748C7A-3F23-4440-959F-0652EF839B25;96844749-3509-4378-99E8-349FDEC7EFE8;A6074E5B-5C69-431C-837C-BFE344753B77;D468F9E0-47B4-4132-AD13-0ABB40C4E310	Not Available;Not Available;Not Available;Not Available;Not Available;Not Available	3;3;3;3;3;3	1246;1246;1369;1369;1369;1369	60;60;1277;1277;1277;1246	Capecitabine;Oxaliplatin;Folinic acid;5-Fluoruoracil;Oxaliplatin;Bevacizumab	Clinical Progressive Disease;Clinical Progressive Disease;Clinical Progressive Disease;Clinical Progressive Disease;Clinical Progressive Disease;Clinical Progressive Disease	12;12;12;12;12;12	Not Available;Not Available;Not Available;Not Available;Not Available;Not Available	Not Available;Not Available;Not Available;Not Available;Not Available;Not Available	Not Available;Not Available;Not Available;Not Available;Not Available;Not Available	Not Available;Not Available;Not Available;Not Available;Not Available;Not Available	Not Applicable;Not Applicable;Not Applicable;Not Applicable;Not Applicable;Not Applicable
TCGA-A6-6648	56	MALE	182.8	766	87	26.03555679	Colon Adenocarcinoma	Colon	Alive	T3	N0	M1a	Stage IVA	1	686			TUMOR FREE				56	Discrepancy	TCGA-A6-6648	65056295-8fcd-4f82-a3c9-a5acd79521fe	NO	Not Available	Not Available	NO	16	-20641	Not Applicable	0	253	Not Available	TCGA-A6-6648-D17990;TCGA-A6-6648-D17991;TCGA-A6-6648-D17989;TCGA-A6-6648-D17992	999f6885-13bd-4180-ac46-94bb3a6e01e1;4786b23e-8b48-48c6-bfee-d431500e366a;a356522b-2132-46f8-a9d8-7c380201e8ba;186076eb-7755-4b35-8e49-fd1156a8beea	Not Available;Not Available;Not Available;Not Available	1;1;1;1	91;91;77;93	63;63;63;63	Oxaliplatin;Leucovorin;Cetuximab Study drug;5 FU	Not Available;Not Available;Not Available;Not Available	11;11;11;11	1;1;1;1	180;840-850;1050;6300	mg;mg;mg;mg	OTHER, SPECIFY IN NOTES;OTHER, SPECIFY IN NOTES;OTHER, SPECIFY IN NOTES;OTHER, SPECIFY IN NOTES	Metastatic;Metastatic;Metastatic;Metastatic
TCGA-AZ-5403	43	MALE	Not Available	1910	Not Available		Colon Adenocarcinoma	Colon	Dead	T3	N0	MX	Stage II	1	304			WITH TUMOR				43	Sigmoid Colon	TCGA-AZ-5403	85a57cfe-f1c9-44d9-8b50-022c0d3438d1	Not Available	Not Available	65	Not Available	26	-15983	1910	0	Not Available	Not Available
TCGA-CM-6171	77	FEMALE	162	427	71.2	27.13001067	Colon Adenocarcinoma	Colon	Alive	T2	N0	M0	Stage I	0	427			TUMOR FREE				77	Ascending Colon	TCGA-CM-6171	eed7405f-f8f3-41a4-a0e7-242f23087f59	NO	Not Available	Not Available	NO	19	-28307	Not Applicable	0	182	Not Available
TCGA-G4-6586	73	FEMALE	152.1	1089	63.2	27.31861327	Colon Adenocarcinoma	Colon	Alive	T3	N0	M0	Stage IIA	0	1089			TUMOR FREE				73	Ascending Colon	TCGA-G4-6586	7570761b-c333-40df-ac8c-9b7f94c58ef9	NO	Not Available	Not Available	NO	14	-27020	Not Applicable	0	741	Not Available
TCGA-CA-6719	77	MALE	172	435	61	20.61925365	Colon Adenocarcinoma	Colon	Alive	T3	N0	M0	Stage IIA	1	354			TUMOR FREE				77	Descending Colon	TCGA-CA-6719	9cdca5d8-ea77-4df9-b2ba-0d5e8ec37bcd	Not Available	Not Available	Not Available	Not Available	8	-28343	Not Applicable	0	41	Not Available
TCGA-3L-AA1B	61	FEMALE	173	475	63.3	21.15005513	Colon Adenocarcinoma	Colon	Alive	T2	N0	M0	Stage I	0	475			TUMOR FREE				61	Cecum	TCGA-3L-AA1B	A94E1279-A975-480A-93E9-7B1FF05CBCBF	NO	Not Available	Not Available	YES	22	-22379	Not Applicable	0	154	Not Available
TCGA-CM-6675	35	MALE	187	397	93.9	26.85235494	Colon Adenocarcinoma	Colon	Alive	T3	N2b	M1b	Stage IVB	1	337			TUMOR FREE				35	Cecum	TCGA-CM-6675	fce1fd5a-54d2-4260-b187-4eb7035e96e9	NO	Not Available	Not Available	NO	Not Available	-12935	Not Applicable	0	153	Not Available	TCGA-CM-6675-D17053;TCGA-CM-6675-D17055;TCGA-CM-6675-D17056;TCGA-CM-6675-D17058;TCGA-CM-6675-D30935;TCGA-CM-6675-D30939;TCGA-CM-6675-D30940;TCGA-CM-6675-D30942;TCGA-CM-6675-D30943;TCGA-CM-6675-D17052	95f85e67-bcf8-41f4-ab52-2987bb657f7f;7ca01e01-187e-4151-8bb8-ce64a784aa3b;561e1b28-4f4f-4a49-ac98-773ff5f37469;c2e7d5c5-7b1f-4a5c-9df4-a5a48969c93c;d1a17bb6-9a68-4c16-9360-01cd3518b8d4;e3a83403-6a75-451b-a0e6-0cbd8e0635a8;e24f390b-4610-43a6-8399-34d5373fb519;a3363539-73b2-432d-aaaa-e0638f2cc5df;63a50739-dc5b-40cd-90f2-b709c14dfde0;c2c0fc72-b0b4-41c1-83bf-df641b19a714	Not Available;Not Available;Not Available;Not Available;Not Available;Not Available;Not Available;Not Available;Not Available;Not Available	19;19;30;30;19;19;19;19;19;19	184;184;150;152;Not Available;Not Available;Not Available;Not Available;Not Available;178	24;24;24;54;337;337;337;366;337;24	Fluorouracil;Leucovorin Calcium;Oxaliplatin;Pegfilgrastim;Fluorouracil;IRINOtecan HCl;Leucovorin Calcium;Cetuximab;Floxuridine;Fluorouracil	Not Available;Not Available;Not Available;Not Available;Not Applicable;Not Applicable;Not Applicable;Not Applicable;Not Applicable;Not Available	4;4;9;9;4;4;4;4;4;4	12;12;10;7;Not Available;Not Available;Not Available;Not Available;Not Available;12	2800;900;190;6;Not Available;Not Available;Not Available;Not Available;Not Available;900	mg;mg;mg;mg;Not Available;Not Available;Not Available;Not Available;Not Available;mg	ADJUVANT;ADJUVANT;ADJUVANT;ADJUVANT;Not Available;Not Available;Not Available;Not Available;Not Available;ADJUVANT	Not Applicable;Not Applicable;Not Applicable;Not Applicable;Not Applicable;Not Applicable;Not Applicable;Not Applicable;Not Applicable;Not Applicable
TCGA-AA-3548	71	FEMALE	Not Available	1034	Not Available		Colon Adenocarcinoma	Colon	Alive	T3	N2	M0	Stage IIIC	0	1034			WITH TUMOR				71	Cecum	TCGA-AA-3548	2dced66c-1f0d-4039-a5e5-54cca77c16e9	NO	Not Available	Not Available	Not Available	18	-26175	Not Applicable	0	0	Not Available	TCGA-AA-3548-D37456;TCGA-AA-3548-D37457;TCGA-AA-3548-D37458	93B49DE9-A03F-4B39-B6E3-8BD4788D0490;F7F32AFA-44B0-4A6A-9750-E45777A0FCE0;E07A2591-6A1E-4F73-A3D3-516AC60E8D80	Not Available;Not Available;Not Available	3;3;3	304;304;304	31;31;31	Folinic acid;5-Fluorouracil;Irinotecan	Complete Response;Complete Response;Complete Response	12;12;12	Not Available;Not Available;Not Available	Not Available;Not Available;Not Available	Not Available;Not Available;Not Available	Not Available;Not Available;Not Available	Not Applicable;Not Applicable;Not Applicable
TCGA-G4-6299	69	MALE	130	2268	88	52.07100592	Colon Adenocarcinoma	Colon	Alive	T3	N2	M0	Stage IIIC	0	2268			TUMOR FREE				69	Descending Colon	TCGA-G4-6299	23252dca-e836-47a0-b294-758ad60aa259	NO	Not Available	Not Available	NO	1	-25318	Not Applicable	0	2077	Not Available	TCGA-G4-6299-D22030;TCGA-G4-6299-D22032;TCGA-G4-6299-D22033;TCGA-G4-6299-D22029	7c7ee768-9568-4ec4-9026-3ce737ed05dc;cdfa4fa2-4682-4fc8-883a-185c52a8986d;3a112e40-6f15-46f9-a153-7cf96e71c8f4;f7f479e8-c97f-4318-841c-4093a7451dfc	Not Available;Not Available;Not Available;Not Available	20;20;20;20	192;192;192;363	38;38;38;38	Leucovorin;Oxaliplatin;Fluorouracil;Bevacizumab	Not Available;Not Available;Not Available;Not Available	1;1;1;1	12;12;12;24	Not Available;Not Available;Not Available;5	Not Available;Not Available;Not Available;mg/kg	ADJUVANT;ADJUVANT;ADJUVANT;ADJUVANT	Not Applicable;Not Applicable;Not Applicable;Not Applicable
TCGA-AA-3837	67	MALE	Not Available	1186	Not Available		Colon Mucinous Adenocarcinoma	Colon	Alive	T3	N0	M0	Stage IIA	0	1186			WITH TUMOR				67	Hepatic Flexure	TCGA-AA-3837	0f940ec0-eb0b-422a-a764-a26c8e5c216d	NO	Not Available	Not Available	Not Available	18	-24655	Not Applicable	0	31	Not Available
TCGA-F4-6570	78	FEMALE	159	188	59	23.33768443	Colon Adenocarcinoma	Colon	Dead	T3	N0	M0	Stage IIA	0	188			TUMOR FREE				78	Transverse Colon	TCGA-F4-6570	eeb42912-0c7a-46bb-bd95-369b2b425727	NO	Not Available	Not Available	Not Available	20	-28772	Not Applicable	0	0	Not Available
TCGA-CK-4947	46	FEMALE	Not Available	534	Not Available		Colon Adenocarcinoma	Colon	Alive	T4	N1	M0	Stage IIIB	1	21			WITH TUMOR				46	Sigmoid Colon	TCGA-CK-4947	73f9681a-f9ef-4880-bd16-93624fd117c6	NO	Not Available	Not Available	NO	31	-16980	Not Applicable	0	534	Not Available	TCGA-CK-4947-D9803;TCGA-CK-4947-D14537;TCGA-CK-4947-D14535	3ebddb06-e6bd-46ca-ac04-5ad4941844f6;51ec77f6-eaf7-41d2-8888-10797b91ff48;74525cbb-3c61-46d2-a8ee-503e66ff4ad3	Not Available;Not Available;Not Available	31;2;2	448;448;448	448;448;448	Folinic Acid;Fluorouracil;Oxaliplatin	Not Available;Not Available;Not Available	3;8;8	1;1;1	200;600;85	mg/kg;mg/m2;mg/m2	RECURRENCE;PALLIATIVE;PALLIATIVE	Not Applicable;Not Applicable;Not Applicable
TCGA-A6-5660	73	MALE	170	888	94.4	32.66435986	Colon Adenocarcinoma	Colon	Alive	T3	N2b	M0	Stage IIIC	0	888			TUMOR FREE				73	Cecum	TCGA-A6-5660	0dc41cd5-0672-407c-9b4a-0f5f3970aa54	NO	Not Available	Not Available	YES	31	-26803	Not Applicable	0	342	Not Available	TCGA-A6-5660-D12435;TCGA-A6-5660-D12415;TCGA-A6-5660-D12418;TCGA-A6-5660-D12432	5f1e45b0-0859-4efb-a7e5-efb825e22fc3;609032be-e6d6-428c-909f-f0ba7b2bf342;ef6fde9e-c1b4-4576-aacb-a8869a522738;75cb6eb3-4e9a-421e-a611-3bb290130d80	Not Available;Not Available;Not Available;Not Available	1;1;1;1	243;201;243;245	82;82;82;82	Leucovorin;Oxaliplatin;5FU;5 FU	Not Available;Not Available;Not Available;Not Available	6;6;6;6	12;9;12;12	50-800;131-173;804-820;4824-4920	mg;mg;mg;mg	ADJUVANT;ADJUVANT;ADJUVANT;ADJUVANT	Not Applicable;Not Applicable;Not Applicable;Not Applicable
TCGA-F4-6569	60	MALE	180	1087	60	18.51851852	Colon Adenocarcinoma	Colon	Alive	T2	N0	M0	Stage I	0	1087			TUMOR FREE				60	Transverse Colon	TCGA-F4-6569	d3062aac-4c42-41b4-a9f3-90aa72e6fb1e	NO	Not Available	Not Available	Not Available	20	-22203	Not Applicable	0	0	Not Available	TCGA-F4-6569-D63479;TCGA-F4-6569-D63480	07B6950E-FF2F-4B33-BFF0-9CB598F7EFE2;6AC4AB3C-AA5A-4D66-B031-2ED464C10E17	Not Available;Not Available	11;11	201;201	23;23	Leucovorin;5-Fluorouracil	Complete Response;Complete Response	8;8	Not Available;Not Available	Not Available;Not Available	Not Available;Not Available	Not Available;Not Available	Not Applicable;Not Applicable
TCGA-DM-A1DA	71	FEMALE	163	228	62	23.33546614	Colon Adenocarcinoma	Colon	Dead	T3	N2	M0	Stage IIIC	0	228			Not Available				71	Cecum	TCGA-DM-A1DA	f4a804d3-b5c4-4da5-800f-6e5757ecfa1c	YES	Normal	Not Available	Not Available	Not Available	-26169	228	0	228	228
TCGA-A6-6137	55	MALE	180.3	824	93	28.60826336	Colon Adenocarcinoma	Colon	Alive	T3	N1c	M0	Stage IIIB	0	824			TUMOR FREE				55	Hepatic Flexure	TCGA-A6-6137	326c1637-ea91-4006-b440-d38420af1ae5	NO	Not Available	Not Available	NO	14	-20095	Not Applicable	0	195	Not Available	TCGA-A6-6137-D18041;TCGA-A6-6137-D18039;TCGA-A6-6137-D18042	49b125ba-8d58-4fcc-8642-e6904a9d2eea;2c4dc053-3db9-4821-8c56-1a278c580100;2b2b0da3-33bf-4d8f-bb44-a404410e818d	Not Available;Not Available;Not Available	3;3;3	218;211;218	28;28;28	Fluorouracil;Oxaliplatin;Leucovorin	Not Available;Not Available;Not Available	11;11;11	3;3;3	1000-1070;177-182;50-200	mg;mg;mg	ADJUVANT;ADJUVANT;ADJUVANT	Not Applicable;Not Applicable;Not Applicable
TCGA-AA-A02W	73	FEMALE	Not Available	1247	Not Available		Colon Adenocarcinoma	Colon	Alive	T2	N0	M0	Stage I	1	1005			Discrepancy				73	Sigmoid Colon	TCGA-AA-A02W	73448b56-a6c6-4c98-a153-ab704261e073	NO	Not Available	Not Available	Not Available	15	-26693	Not Applicable	0	31	Not Available
TCGA-A6-6142	56	FEMALE	162.5	763	88	33.32544379	Colon Adenocarcinoma	Colon	Alive	T3	N1a	M1a	Stage IVA	1	654			TUMOR FREE				56	Sigmoid Colon	TCGA-A6-6142	c7c5348f-5708-45bf-b40e-1bf7c9348f60	NO	Not Available	Not Available	NO	21	-20485	Not Applicable	0	134	Not Available	TCGA-A6-6142-D28730;TCGA-A6-6142-D28729;TCGA-A6-6142-D28726;TCGA-A6-6142-D28727	16ab0b29-4834-4c89-aac1-63c46bbc2872;50512b15-54bb-4a84-b660-746ec73824f5;e3ae1ca9-0fc8-416c-b5b0-5b3bbebdb77b;698bfec7-fb37-43b9-aa00-8567f13f8a4a	Not Available;Not Available;Not Available;Not Available	26;28;28;28	340;338;338;338	142;142;142;142	Fluorouracil;Fluorouracil;Oxaliplatin;Leucovorin	Not Available;Not Available;Not Available;Not Available	2;2;2;2	12;12;12;12	2850-4512;494-752;95-150;50-752	mg;mg;mg;mg	ADJUVANT;ADJUVANT;ADJUVANT;ADJUVANT	Not Applicable;Not Applicable;Not Applicable;Not Applicable
TCGA-NH-A6GA	58	MALE	162.6	302	92	34.79739594	Colon Adenocarcinoma	Colon	Dead	T4a	N2a	MX	Stage IIIC	1	6			WITH TUMOR				58	Ascending Colon	TCGA-NH-A6GA	51DCBFAC-6F04-4364-877D-0BF1BD566335	NO	Not Available	50	NO	10	-21313	Not Applicable	0	182	Not Available	TCGA-NH-A6GA-D48254;TCGA-NH-A6GA-D48255;TCGA-NH-A6GA-D50201;TCGA-NH-A6GA-D50202;TCGA-NH-A6GA-D58979;TCGA-NH-A6GA-D58980;TCGA-NH-A6GA-D58981;TCGA-NH-A6GA-D58982	5EADFF6A-01B3-4724-8D7F-B59A13338091;A41B6E53-6845-4700-8105-90A0A05F439F;BEFD528B-A161-4395-A63C-4F97439D0540;D27B898F-FB23-4CBA-9769-24BAF44B08C2;0544F341-FD79-42FB-9733-CD6D396CC274;38DFFC3E-A27E-4F6B-BE5E-EBE2884CCC62;BB7CA757-40E5-485F-B40D-261FA200138F;74ED3264-9A64-47E0-8F75-79C3CC3E61DC	Not Available;Not Available;Not Available;Not Available;Not Available;Not Available;Not Available;Not Available	10;14;17;17;29;29;29;29	135;302;135;302;302;302;135;135	61;192;61;192;192;192;61;61	oxaliplatin;avastin;avastin;leucovorin;5-FU;irinotecan;leucovorin;fluorouracil	Clinical Progressive Disease;Clinical Progressive Disease;Unknown;Clinical Progressive Disease;Clinical Progressive Disease;Clinical Progressive Disease;Clinical Progressive Disease;Clinical Progressive Disease	9;9;10;10;4;4;4;4	Not Available;Not Available;Not Available;Not Available;Not Available;Not Available;Not Available;Not Available	Not Available;Not Available;Not Available;Not Available;Not Available;Not Available;Not Available;Not Available	Not Available;Not Available;Not Available;Not Available;Not Available;Not Available;Not Available;Not Available	Not Available;Not Available;Not Available;Not Available;Not Available;Not Available;Not Available;Not Available	Not Applicable;Not Applicable;Not Applicable;Not Applicable;Not Applicable;Not Applicable;Not Applicable;Not Applicable
TCGA-CK-4952	48	FEMALE	Not Available	475	Not Available		Colon Mucinous Adenocarcinoma	Colon	Alive	T4	N2	M0	Stage IIIC	0	475			TUMOR FREE				48	Ascending Colon	TCGA-CK-4952	5342e2e8-1465-4f7b-9450-ef27280f80c7	NO	Not Available	21	NO	31	-17826	Not Applicable	0	475	Not Available
TCGA-AA-A01T	63	FEMALE	Not Available	1005	Not Available		Colon Adenocarcinoma	Colon	Alive	T3	N1	M0	Stage III	0	1005			WITH TUMOR				63	Sigmoid Colon	TCGA-AA-A01T	f87c6dcc-1a9e-4df5-962c-1f946e2611f8	NO	Not Available	Not Available	Not Available	15	-23192	Not Applicable	0	31	Not Available	TCGA-AA-A01T-D37392;TCGA-AA-A01T-D37393	45AADB1F-5899-4657-BE24-711FD3CEFC2C;70E04694-EC9B-4596-B5C3-25BC492B1919	Not Available;Not Available	3;3	184;184	61;61	5-Fluorouracil;Folinic acid	Complete Response;Complete Response	12;12	Not Available;Not Available	Not Available;Not Available	Not Available;Not Available	Not Available;Not Available	Not Applicable;Not Applicable
TCGA-DM-A0XD	65	MALE	160	743	62	24.21875	Colon Adenocarcinoma	Colon	Dead	T3	N0	M0	Stage IIA	1	484			Not Available				65	Discrepancy	TCGA-DM-A0XD	a56f6562-d2af-47b9-bf81-94b3b4893173	YES	Normal	Not Available	YES	15	-23966	743	0	Not Available	Not Available
TCGA-A6-2674	71	MALE	175.2	1331	85.6	27.88724172	Colon Mucinous Adenocarcinoma	Colon	Alive	T3	N2	M1	Stage IV	1	735			TUMOR FREE		FPPP	TCGA	71	Sigmoid Colon	TCGA-A6-2674	57cdaa1c-4e94-4a28-ab3b-300c0457555f	NO	Not Available	Not Available	NO	15	-26292	Not Applicable	0	523	Not Available	TCGA-A6-2674-D4952;TCGA-A6-2674-D4948;TCGA-A6-2674-D4949;TCGA-A6-2674-D4947;TCGA-A6-2674-D4951;TCGA-A6-2674-D18367;TCGA-A6-2674-D18369;TCGA-A6-2674-D18370;TCGA-A6-2674-D18366;TCGA-A6-2674-D18368	3ce98d9a-0b40-4e25-9ba2-58794d288247;b5b3adc2-ffb4-480a-866c-996bf91eed24;5022a88e-849c-499e-8708-80ef8f39165c;365ae66b-f33f-45f3-8894-0ad421609e63;5a028017-d8ab-465a-8dca-6416332d59d8;ba5c0262-3fbf-4e10-b18e-6d74b224da07;a127ba7d-746f-46df-a7e8-d89a4a9945b6;a2845a5c-66f7-4f7e-879d-33b8d06cb6ba;13dd3946-99d8-43e0-b529-b79140588e52;3779457f-da47-48bc-bb01-e9f988c8a6fc	Not Available;Not Available;Not Available;Not Available;Not Available;Not Available;Not Available;Not Available;Not Available;Not Available	15;15;15;15;15;14;14;14;14;14	237;237;237;237;239;944;944;946;944;944	90;75;75;75;75;761;761;761;761;761	Avastin;Levcovorin;5 FU;Oxaliplatin;5 FU;Oxaliplatin;Fluorouracil;Fluorouracil;Bevacizumab;Leucovorin	Not Available;Not Available;Not Available;Not Available;Not Available;Not Available;Not Available;Not Available;Not Available;Not Available	10;10;10;10;10;11;11;11;11;11	10;12;12;12;12;12;12;12;12;12	440;800;800;170;4800;173-177;812-832;4872-4992;400-448;50-800	mg;mg;mg;mg;mg;mg;mg;mg;mg;mg	ADJUVANT;ADJUVANT;ADJUVANT;ADJUVANT;ADJUVANT;RECURRENCE;RECURRENCE;RECURRENCE;RECURRENCE;RECURRENCE	Not Applicable;Not Applicable;Not Applicable;Not Applicable;Not Applicable;Not Applicable;Not Applicable;Not Applicable;Not Applicable;Not Applicable
TCGA-AA-3852	88	MALE	Not Available	0	Not Available		Colon Mucinous Adenocarcinoma	Colon	Dead	T3	N0	M0	Stage IIA	0	0			WITH TUMOR				88	Transverse Colon	TCGA-AA-3852	6fc5e56a-1f5e-4ff1-948e-5ef636ebb48d	NO	Not Available	Not Available	Not Available	18	-32203	0	0	Not Available	Not Available
TCGA-A6-5659	82	MALE	180	926	117.1	36.14197531	Colon Adenocarcinoma	Colon	Alive	T2	N0	M0	Stage I	0	926			TUMOR FREE		FPPP	TCGA	82	Cecum	TCGA-A6-5659	98d45099-feae-4dad-aa38-ec03fed6d999	NO	Not Available	Not Available	YES	26	-30028	Not Applicable	0	286	Not Available
TCGA-AA-A02F	68	FEMALE	Not Available	1216	Not Available		Colon Adenocarcinoma	Colon	Alive	T3	N1	M1	Stage IV	0	1216			WITH TUMOR				68	Sigmoid Colon	TCGA-AA-A02F	dd4be58e-da22-4bcd-bf4c-2b9e60ffda19	NO	Not Available	Not Available	Not Available	15	-25051	Not Applicable	0	31	Not Available	TCGA-AA-A02F-D37387;TCGA-AA-A02F-D37388;TCGA-AA-A02F-D37389;TCGA-AA-A02F-D37390;TCGA-AA-A02F-D37391	F6A5DA6A-5BF9-4460-ACFE-CBA48519AAB4;71DCC297-9D24-453F-A455-1F3541C60CE2;FD42DB4E-C958-48D6-BE29-86FBF6F1B815;FFAE6F6B-0040-4DAB-8FD5-F053839270BC;9C785800-15D7-46C2-95F4-282E60286F9C	Not Available;Not Available;Not Available;Not Available;Not Available	3;3;3;3;3	1127;1127;1127;700;1096	59;59;59;670;59	Folinic acid;5-Fluorouracil;Irinotecan;Oxaliplatin;Bevacizumab	Partial Response;Partial Response;Partial Response;Partial Response;Partial Response	12;12;12;12;12	Not Available;Not Available;Not Available;Not Available;Not Available	Not Available;Not Available;Not Available;Not Available;Not Available	Not Available;Not Available;Not Available;Not Available;Not Available	Not Available;Not Available;Not Available;Not Available;Not Available	Not Applicable;Not Applicable;Not Applicable;Not Applicable;Not Applicable
TCGA-CM-6168	84	FEMALE	149	395	52.5	23.64758344	Colon Adenocarcinoma	Colon	Alive	T3	N0	M0	Stage IIA	0	395			TUMOR FREE				84	Ascending Colon	TCGA-CM-6168	75c3004d-1ef4-49f9-86e0-1bb7b9553a3d	NO	Not Available	Not Available	NO	19	-30834	Not Applicable	0	181	Not Available
TCGA-AA-A01F	72	MALE	Not Available	974	Not Available		Colon Adenocarcinoma	Colon	Alive	T3	N1	M0	Stage IIIB	0	974			WITH TUMOR				72	Sigmoid Colon	TCGA-AA-A01F	132229e5-947d-43e9-a54c-a97d4be7d604	NO	Not Available	Not Available	Not Available	15	-26298	Not Applicable	0	31	Not Available	TCGA-AA-A01F-D37400;TCGA-AA-A01F-D37401;TCGA-AA-A01F-D37402	A2B884E1-ED59-4356-819B-62212890077A;988E2E95-014A-4780-BDFE-813A1F8ACD26;AED5627D-9A57-44F6-82C4-CDAC2CB1EE4C	Not Available;Not Available;Not Available	3;3;3	215;215;215	62;62;62	Folinic acid;5-Fluorouracil;Oxaliplatin	Complete Response;Complete Response;Complete Response	12;12;12	Not Available;Not Available;Not Available	Not Available;Not Available;Not Available	Not Available;Not Available;Not Available	Not Available;Not Available;Not Available	Not Applicable;Not Applicable;Not Applicable
TCGA-AZ-4681	79	FEMALE	Not Available	3247	68		Colon Adenocarcinoma	Colon	Alive	T3	N0	M0	Stage IIA	0	3247			TUMOR FREE				79	Ascending Colon	TCGA-AZ-4681	6fbc2b46-6762-4778-aa7e-782162c5397c	Not Available	Not Available	Not Available	YES	22	-28906	Not Applicable	0	2180	Not Available
TCGA-AZ-6603	77	FEMALE	Not Available	899	Not Available		Colon Adenocarcinoma	Colon	Dead	T2	N1	MX		0	899			TUMOR FREE				77	Sigmoid Colon	TCGA-AZ-6603	56d5b0b9-9093-4286-a2c6-7faa9a1680f5	Not Available	Not Available	Not Available	Not Available	2	-28424	899	0	Not Available	Not Available
TCGA-DM-A1D7	82	MALE	175		75	24.48979592	Discrepancy	Colon		T3	N0	M0	Stage IIA	1	80			Not Available				82	Sigmoid Colon	TCGA-DM-A1D7	fac2c617-8149-45bb-b766-fbe13dc3c425	YES	Normal	Not Available	Not Available	Not Available	-30142	Not Applicable	0	Not Available	0
TCGA-AA-A01V	59	MALE	Not Available	31	Not Available		Colon Adenocarcinoma	Colon	Alive	T2	N0	M0	Stage I	0	31			WITH TUMOR				59	Cecum	TCGA-AA-A01V	0cb0dac8-4ce2-444a-b1ae-1550e065b4d9	NO	Not Available	Not Available	Not Available	15	-21792	Not Applicable	0	31	Not Available
TCGA-AA-3875	78	FEMALE	Not Available	549	Not Available		Colon Adenocarcinoma	Colon	Alive	T1	N0	M0	Stage I	0	549			WITH TUMOR				78	Ascending Colon	TCGA-AA-3875	5498d5ef-ad24-4034-9750-7c996c5355e1	NO	Not Available	Not Available	Not Available	18	-28640	Not Applicable	0	0	Not Available
TCGA-A6-2682	70	MALE	180	424	96.5	29.78395062	Colon Adenocarcinoma	Colon	Dead	T4b	N1	M1	Stage IV	1	381			WITH TUMOR				70	Discrepancy	TCGA-A6-2682	77a44132-af22-4115-9fa2-78f2f74bf687	NO	Not Available	Not Available	NO	28	-25683	424	0	Not Available	Not Available	TCGA-A6-2682-D6910;TCGA-A6-2682-D6907;TCGA-A6-2682-D6909;TCGA-A6-2682-D6905;TCGA-A6-2682-D6906;TCGA-A6-2682-D6911;TCGA-A6-2682-D6908;TCGA-A6-2682-D6912	6daa7738-34ec-47e4-b489-6b1935932b6d;22f90f8f-9bd8-4e02-b69d-306207facef8;450d6b36-99fe-499b-93bc-548de8a785d9;06febf7e-3cba-45b5-a1fb-b6935217ea74;f0e8ad72-519f-4d7a-806d-4c861525fef7;273a2571-4f64-4350-b5d6-02ac929b2184;6d41c707-6c72-4ead-9e68-6677b9ae902d;ce77ae94-e1dc-41e4-989a-8891fd070a58	Not Available;Not Available;Not Available;Not Available;Not Available;Not Available;Not Available;Not Available	28;28;28;28;28;28;1;1	282;106;282;106;106;282;108;284	231;43;231;43;43;231;43;231	5 FU;5 FU;Oxaliplatin;Oxaliplatin;Leucovorin;Leucovorin;5 FU;5 FU	Not Available;Not Available;Not Available;Not Available;Not Available;Not Available;Not Available;Not Available	1;1;1;1;1;1;2;2	4;5;4;5;5;4;5;4	420-856;400-836;89-182;100-178;400-850;400-850;2000-5000;2500-5136	mg;mg;mg;mg;mg;mg;mg;mg	ADJUVANT;ADJUVANT;ADJUVANT;ADJUVANT;ADJUVANT;ADJUVANT;ADJUVANT;ADJUVANT	Not Applicable;Not Applicable;Not Applicable;Not Applicable;Not Applicable;Not Applicable;Not Applicable;Not Applicable
TCGA-AA-3681	77	FEMALE	Not Available	182	Not Available		Colon Adenocarcinoma	Colon	Alive	T3	N1	M0	Stage III	0	182			Discrepancy				77	Cecum	TCGA-AA-3681	abb0d53f-f74e-45dc-8fbb-40863016f3c6	NO	Not Available	Not Available	Not Available	18	-28399	Not Applicable	0	0	Not Available
TCGA-G4-6307	37	FEMALE	166	1674	71	25.76571346	Colon Adenocarcinoma	Colon	Alive	T3	N1	M0	Stage IIIB	0	1674			TUMOR FREE				37	Sigmoid Colon	TCGA-G4-6307	568dbda7-88b5-4330-881f-dc5d6c7ce4ae	NO	Not Available	Not Available	YES	13	-13648	Not Applicable	0	1485	Not Available	TCGA-G4-6307-D21941;TCGA-G4-6307-D21942;TCGA-G4-6307-D21943	bcf0997e-092d-4457-9be6-90cb82e51bd4;716a76ab-cae0-4593-820b-39fdc2d598d4;14d134ef-0304-4361-99b3-d74891f94c8a	Not Available;Not Available;Not Available	25;25;25	229;187;229	47;47;47	Fluorouracil;Oxaliplatin;Leucovorin	Not Available;Not Available;Not Available	1;1;1	12;8;12	720;153;720	mg;mg;mg	ADJUVANT;ADJUVANT;ADJUVANT	Not Applicable;Not Applicable;Not Applicable
TCGA-D5-6927	34	MALE	177	287	76	24.25867407	Colon Adenocarcinoma	Colon	Alive	T3	N0	M0	Stage IIA	0	287			TUMOR FREE				34	Transverse Colon	TCGA-D5-6927	a782f174-241d-42c6-9bc4-61cc39f8b397	NO	Not Available	13	NO	18	-12737	Not Applicable	0	67	Not Available
TCGA-F4-6463	51	MALE	174	1087	62	20.47826661	Colon Mucinous Adenocarcinoma	Colon	Alive	T3	N0	M0	Stage IIA	0	1087			TUMOR FREE				51	Transverse Colon	TCGA-F4-6463	cbe23011-93b7-4e9f-b934-bd0122f91f54	NO	Not Available	Not Available	Not Available	20	-18804	Not Applicable	0	0	Not Available
TCGA-AA-3693	77	FEMALE	Not Available	0	Not Available		Colon Adenocarcinoma	Colon	Alive	T4	N1	M1	Stage IV	0	0			WITH TUMOR				77	Sigmoid Colon	TCGA-AA-3693	33522271-b2ca-4da4-a942-501ab9117c51	NO	Not Available	Not Available	Not Available	18	-28459	Not Applicable	0	0	Not Available
TCGA-AD-6890	65	MALE	Not Available	746	Not Available		Colon Adenocarcinoma	Colon	Alive	T1	N0	MX		0	746			TUMOR FREE				65	Ascending Colon	TCGA-AD-6890	e8e80df9-e3ba-4dec-b8fc-a5e80d8c6798	NO	Not Available	10	YES	22	-23769	Not Applicable	0	24	Not Available
TCGA-DM-A1D8	50	FEMALE	158	383	65	26.03749399	Colon Adenocarcinoma	Colon	Dead	T3	N1			0	383			Not Available				50	Ascending Colon	TCGA-DM-A1D8	92c043b6-8d53-4c1c-808a-c4be5e2926e6	YES	Normal	Not Available	Not Available	Not Available	-18311	383	0	383	383
TCGA-AY-A71X	54	FEMALE	164	588	130	48.33432481	Colon Adenocarcinoma	Colon	Alive	T2	N0	M0	Stage I	0	588			TUMOR FREE				54	Cecum	TCGA-AY-A71X	D4DA3298-3A02-44A6-BDCD-D260F38E520B	NO	Not Available	Not Available	YES	9	-19904	Not Applicable	0	235	Not Available
TCGA-DM-A28G	75	MALE	170	1849	90	31.14186851	Colon Adenocarcinoma	Colon	Dead	T3	N0	M0	Stage IIA	0	1849			Not Available				75	Ascending Colon	TCGA-DM-A28G	FFA7E03A-4A3C-41F0-937A-4FB862FD2194	YES	Normal	Not Available	YES	27	-27641	1849	0	1849	Not Available
TCGA-AA-3858	67	MALE	Not Available	945	Not Available		Colon Adenocarcinoma	Colon	Alive	T2	N0	M0	Stage I	0	945			WITH TUMOR				67	Sigmoid Colon	TCGA-AA-3858	44c2854e-3f8c-48e1-b4d5-1b5778d4fce4	NO	Not Available	Not Available	Not Available	18	-24806	Not Applicable	0	0	Not Available
TCGA-AA-3811	84	FEMALE	Not Available	306	Not Available		Colon Adenocarcinoma	Colon	Dead	T3	N2	M0	Stage III	0	306			WITH TUMOR				84	Hepatic Flexure	TCGA-AA-3811	d7ebd11a-1339-4b28-be90-a788d2cfa706	NO	Not Available	Not Available	Not Available	18	-30893	Not Applicable	0	30	Not Available
TCGA-AA-A01C	75	MALE	Not Available	457	Not Available		Colon Adenocarcinoma	Colon	Alive	T2	N1	M0	Stage IIIA	0	457			WITH TUMOR				75	Ascending Colon	TCGA-AA-A01C	80809d79-92e1-4d6c-ba2e-0a9589997792	NO	Not Available	Not Available	Not Available	15	-27729	Not Applicable	0	30	Not Available
TCGA-AA-3833	63	FEMALE	Not Available	485	Not Available		Colon Adenocarcinoma	Colon	Alive	T3	N0	M0	Stage IIA	0	485			WITH TUMOR				63	Ascending Colon	TCGA-AA-3833	1a09207e-9184-4f32-bd07-a9f4dc6c825d	NO	Not Available	Not Available	Not Available	18	-23011	Not Applicable	0	0	Not Available
TCGA-A6-4107	57	FEMALE	154	987	91.8	38.7080452	Colon Adenocarcinoma	Colon	Alive	T3	N1b	M0	Stage IIIB	0	987			TUMOR FREE				57	Ascending Colon	TCGA-A6-4107	b079a153-62f9-4026-a2f8-a1390168bbb9	NO	Not Available	Not Available	NO	4	-21064	Not Applicable	0	231	Not Available	TCGA-A6-4107-D7159;TCGA-A6-4107-D7160;TCGA-A6-4107-D7151;TCGA-A6-4107-D7158	fc232b41-59b3-4ad0-a64c-ec240b773181;efcd9394-67ff-45db-a8c8-2a14eafa65f6;4e2c6d3a-81e4-478e-9011-aa1486b9be7b;f448b097-dfa4-4115-9bcc-0bfb694afc51	Not Available;Not Available;Not Available;Not Available	4;4;4;4	197;199;197;197	50;50;50;50	5 FU;5 FU;Oxaliplatin;Leucovorin	Not Available;Not Available;Not Available;Not Available	2;2;2;2	11;11;11;11	546-752;3276-4512;77-160;50-750	mg;mg;mg;mg	ADJUVANT;ADJUVANT;ADJUVANT;ADJUVANT	Not Applicable;Not Applicable;Not Applicable;Not Applicable
TCGA-AD-6965	62	MALE	183	805	95	28.36752366	Colon Adenocarcinoma	Colon	Alive	T4a	N2b	M0	Stage IIIC	1	648			WITH TUMOR				62	Cecum	TCGA-AD-6965	c8de215d-53a4-4e6c-be58-5887a8094815	NO	Not Available	Not Available	Not Available	17	-22853	Not Applicable	0	6	Not Available	TCGA-AD-6965-D47146;TCGA-AD-6965-D47150;TCGA-AD-6965-D47186;TCGA-AD-6965-D47187;TCGA-AD-6965-D72561;TCGA-AD-6965-D72562	6FD88F0C-8E92-4A08-99F2-27BA67D1E2A1;F1C233D6-4F49-413E-86F4-3272232F0EB1;6F3BBC44-C6FD-4257-8A06-C3B96F2C35BE;8C42CF4F-ED5B-413A-83DC-A315C8C6ED8A;3ED672C0-CD23-4467-B904-44021DC2B3A9;9904C076-BC2D-4783-B9E1-4E983C9C15D4	Not Available;Not Available;Not Available;Not Available;Not Available;Not Available	22;22;22;22;16;16	196;Not Available;Not Available;Not Available;196;196	42;665;665;665;42;42	Oxaliplatin;Avastin;Irinotecan;5-FU;5FU;Leucovorin	Complete Response;Not Applicable;Not Applicable;Not Applicable;Complete Response;Complete Response	8;8;8;8;7;7	Not Available;Not Available;Not Available;Not Available;Not Available;Not Available	Not Available;Not Available;Not Available;Not Available;Not Available;Not Available	Not Available;Not Available;Not Available;Not Available;Not Available;Not Available	Not Available;Not Available;Not Available;Not Available;Not Available;Not Available	Not Applicable;Not Applicable;Not Applicable;Not Applicable;Not Applicable;Not Applicable
TCGA-AA-3848	82	FEMALE	Not Available	306	Not Available		Colon Adenocarcinoma	Colon	Dead	T3	N2	M0	Stage IIIC	0	306			WITH TUMOR				82	Sigmoid Colon	TCGA-AA-3848	0a815133-0edd-4422-89f2-2f067b6f2156	NO	Not Available	Not Available	Not Available	18	-30194	Not Applicable	0	30	Not Available
TCGA-D5-6541	49	MALE	174	474	85	28.07504294	Colon Adenocarcinoma	Colon	Alive	T3	N0	M0	Stage IIA	0	474			TUMOR FREE				49	Splenic Flexure	TCGA-D5-6541	39aec099-a33e-47a4-a602-cbf65ddd3830	NO	Not Available	30	Not Available	16	-18029	Not Applicable	0	108	Not Available
TCGA-D5-6928	80	MALE	174	354	93	30.71739992	Colon Mucinous Adenocarcinoma	Colon	Alive	T3	N0	M0	Stage IIA	0	354			TUMOR FREE				80	Ascending Colon	TCGA-D5-6928	eecaa5cd-0b69-4af2-a782-035025f207b6	NO	Not Available	65	NO	18	-29411	Not Applicable	0	20	Not Available
TCGA-AA-3544	68	MALE	Not Available	426	Not Available		Colon Adenocarcinoma	Colon	Alive	T2	N0	M0	Stage I	0	426			WITH TUMOR				68	Sigmoid Colon	TCGA-AA-3544	e831369c-78c0-4c75-9cf3-f46ed669312e	NO	Not Available	Not Available	Not Available	18	-24959	Not Applicable	0	0	Not Available
TCGA-A6-6654	65	FEMALE	173	726	97.4	32.54368673	Colon Adenocarcinoma	Colon	Alive	T3	N1	M0	Stage IIIB	0	726			TUMOR FREE				65	Descending Colon	TCGA-A6-6654	81e7cca8-2d71-4446-9692-872c2fe68d0a	NO	Not Available	Not Available	Not Available	16	-23953	Not Applicable	0	178	Not Available	TCGA-A6-6654-D29549;TCGA-A6-6654-D29785;TCGA-A6-6654-D29787;TCGA-A6-6654-D29786	85858a5a-2a25-49e2-964e-5508bef1349c;4904bd04-a129-4cfa-9261-34f59d0ab226;f603532b-fd11-437c-ac3b-3467cf35c2ef;a044ff74-4c3b-4a2e-b545-074c96ff4752	Not Available;Not Available;Not Available;Not Available	22;28;28;28	276;290;292;290	136;136;136;136	Oxaliplatin;Leucovorin;5 FU;5 FU	Not Available;Not Available;Not Available;Not Available	3;3;3;3	11;12;12;12	80-180;350-850;4800-5100;800-850	mg;mg;mg;mg	ADJUVANT;ADJUVANT;ADJUVANT;ADJUVANT	Not Applicable;Not Applicable;Not Applicable;Not Applicable
TCGA-A6-2683	57	FEMALE	166.3	504	57.5	20.79138145	Colon Adenocarcinoma	Colon	Dead	T4	N0	M1	Stage IV	1	300			WITH TUMOR				57	Ascending Colon	TCGA-A6-2683	fafd4576-0709-49e1-926f-ad1ee09907ec	NO	Not Available	Not Available	NO	18	-20871	Not Applicable	0	472	Not Available	TCGA-A6-2683-D4970;TCGA-A6-2683-D4959;TCGA-A6-2683-D4967;TCGA-A6-2683-D4963;TCGA-A6-2683-D4964;TCGA-A6-2683-D4968;TCGA-A6-2683-D4966;TCGA-A6-2683-D4960;TCGA-A6-2683-D4961;TCGA-A6-2683-D4969;TCGA-A6-2683-D4962	e3bedc74-6ed7-4959-8d5c-fb6ccfc417a5;dfdef027-98d3-4ae2-82b7-d26157156291;b7e6fdf1-0994-4881-8f03-6dcd65d58c18;da116895-1b80-4709-94ed-70230241fc46;055caca7-c379-485e-8fa9-9f66029b7acb;62e33cf5-3a37-43dc-8fdb-c2258a9c910b;616c70ed-f4d1-4ac8-bcd5-95fb57094d0a;0b8a83b5-8223-41a9-b90f-e9b2b1a54ae8;8e1fe263-78d0-40af-a3a7-8cb7a9185893;6a41add5-5273-4d56-b4b0-6b9065dd9ddf;1f797061-446e-4ba7-8117-30d48…	Not Available;Not Available;Not Available;Not Available;Not Available;Not Available;Not Available;Not Available;Not Available;Not Available;Not Available	18;18;18;18;18;18;18;18;18;18;18	443;287;350;287;350;352;350;287;287;350;289	443;48;322;105;322;322;322;48;48;322;48	Mitomycin C;Irinotecan;Leucovorin;Avastin;Oxaliplatin;5 FU;5 FU;5 FU;Levcovorin;Avastin;5 FU	Not Available;Not Available;Not Available;Not Available;Not Available;Not Available;Not Available;Not Available;Not Available;Not Available;Not Available	10;10;10;10;10;10;10;10;10;10;10	1;12;3;12;3;3;3;16;16;3;16	16;300;650;275;140;3950;650;625;625;300;4000	mg;mg;mg;mg;mg;mg;mg;mg;mg;mg;mg	PROGRESSION;ADJUVANT;PROGRESSION;ADJUVANT;PROGRESSION;PROGRESSION;PROGRESSION;ADJUVANT;ADJUVANT;PROGRESSION;ADJUVANT	Not Applicable;Not Applicable;Not Applicable;Not Applicable;Not Applicable;Not Applicable;Not Applicable;Not Applicable;Not Applicable;Not Applicable;Not Applicable
TCGA-DM-A1DB	68	MALE	167	1348	75	26.89232314	Colon Adenocarcinoma	Colon	Dead	T3	N0	M0	Stage IIA	0	1348			Not Available				68	Sigmoid Colon	TCGA-DM-A1DB	d71ae66e-2c8a-4fd8-8b4b-a5a2d456a21d	YES	Normal	Not Available	Not Available	Not Available	-24888	1348	0	1348	1348
TCGA-D5-5538	60	FEMALE	165	1661	70	25.71166208	Colon Adenocarcinoma	Colon	Dead	T3	N1b	M0	Stage IIIB	1	1007			TUMOR FREE				60	Cecum	TCGA-D5-5538	0dacc5ce-498f-4c60-9f78-7a013ffaa9ce	NO	Not Available	50	NO	16	-21974	Not Applicable	0	204	Not Available	TCGA-D5-5538-D13828	20ccac76-619d-4720-a197-8a648eb7ef26	Not Available	20	282	22	Calcium Foliatum, fluorouracilum, oxaliplatinum, dexamethassone	Not Available	6	12	Calcium Foliatum 708mg, fluorouracilum 3950mg, oxaliplatinum 150,45mg, dexamethassone 8mg	mg	ADJUVANT	Not Applicable
TCGA-AM-5821	68	FEMALE	148	28	68	31.04455807	Colon Adenocarcinoma	Colon	Alive	T3	N0	M0	Stage IIA	0	28			TUMOR FREE				68	Sigmoid Colon	TCGA-AM-5821	605baa86-79e3-484d-82d2-4de27d405ba1	NO	Not Available	Not Available	Not Available	15	-24903	Not Applicable	0	28	Not Available
TCGA-AA-3667	36	FEMALE	Not Available	426	Not Available		Colon Adenocarcinoma	Colon	Alive	T2	N0	M0	Stage I	0	426			WITH TUMOR				36	Sigmoid Colon	TCGA-AA-3667	d651f9ba-8746-46c4-852c-6c2992c7d10e	NO	Not Available	Not Available	Not Available	18	-13302	Not Applicable	0	0	Not Available
TCGA-QG-A5Z1	71	MALE	Not Available	256	91.1		Colon Adenocarcinoma	Colon	Dead	T3	N1b	MX	Stage IIIB	0	256			TUMOR FREE				71	Sigmoid Colon	TCGA-QG-A5Z1	9C45EAEC-D854-4F51-80A3-2D80D6B4AEBC	NO	Not Available	5	NO	20	-26220	Not Applicable	0	202	Not Available	TCGA-QG-A5Z1-D44489	807D7DF2-414D-4DA2-9BC6-74DBA0713296	Not Available	17	Not Available	Not Available	Not Available	Complete Response	2	Not Available	Not Available	Not Available	Not Available	Not Applicable
TCGA-CA-6718	46	MALE	168	306	63	22.32142857	Colon Adenocarcinoma	Colon	Dead	T3	N0	M0	Stage IIA	1	207			TUMOR FREE				46	Ascending Colon	TCGA-CA-6718	df5ab6cc-6f68-4b6b-95e2-954c6b57ba9c	Not Available	Not Available	Not Available	Not Available	8	-17109	Not Applicable	0	3	Not Available
TCGA-D5-6530	53	MALE	182	621	89	26.86873566	Colon Adenocarcinoma	Colon	Alive	T2	N0	M0	Stage I	0	621			TUMOR FREE				53	Discrepancy	TCGA-D5-6530	f89bbd17-c732-4847-b71c-a8627a702747	NO	Not Available	40	NO	9	-19591	Not Applicable	0	271	Not Available
TCGA-AA-3660	51	FEMALE	Not Available	2375	Not Available		Colon Adenocarcinoma	Colon	Alive	T3	N0	M0	Stage II	0	2375			WITH TUMOR				51	Sigmoid Colon	TCGA-AA-3660	f9b5e6a5-c2da-4a0d-9251-bb6f557b7b58	NO	Not Available	Not Available	Not Available	18	-18932	Not Applicable	0	31	Not Available
TCGA-AA-3856	59	MALE	Not Available	30	Not Available		Colon Adenocarcinoma	Colon	Alive	T3	N0	M0	Stage IIA	0	30			WITH TUMOR				59	Sigmoid Colon	TCGA-AA-3856	0b8de222-119a-40f3-8beb-12b9d933225b	NO	Not Available	Not Available	Not Available	18	-21670	Not Applicable	0	30	Not Available
TCGA-G4-6310	69	MALE	173	1935	102.5	34.2477196	Colon Adenocarcinoma	Colon	Alive	T3	N1	M0	Stage IIIB	0	1935			TUMOR FREE				69	Cecum	TCGA-G4-6310	14c13b05-abfe-472e-83a9-b28f60e58ad8	NO	Not Available	8	NO	6	-25243	Not Applicable	0	1205	Not Available	TCGA-G4-6310-D21934;TCGA-G4-6310-D21935;TCGA-G4-6310-D21938;TCGA-G4-6310-D21933;TCGA-G4-6310-D21937;TCGA-G4-6310-D21928;TCGA-G4-6310-D21936	ced5bc62-7f2c-48e6-b830-f6f4a131fb03;5e979430-9982-4b1b-8485-4805ba371049;477f4c3c-ef6e-4873-9d95-3b1aa1e0d9a9;892163e8-62fc-4fbe-a0ed-712508e46f84;7648d80e-9205-4675-b34d-f82fa7ab36a7;cb1310c0-860e-4d70-a72e-96e0fdc38613;1b57d686-2c1f-43ea-a842-1360b246b826	Not Available;Not Available;Not Available;Not Available;Not Available;Not Available;Not Available	25;25;25;25;25;25;25	76;132;194;76;194;76;194	34;90;153;34;153;34;153	5-FU;Xeloda;5-FU;Leucovorin;Leucovorin;Oxaliplatin;Oxaliplatin	Not Available;Not Available;Not Available;Not Available;Not Available;Not Available;Not Available	1;1;1;1;1;1;1	4;Not Available;4;4;4;4;4	Not Available;3000;Not Available;840;800;180;170	Not Available;mg/day;Not Available;mg;mg;mg;mg	ADJUVANT;ADJUVANT;ADJUVANT;ADJUVANT;ADJUVANT;ADJUVANT;ADJUVANT	Not Applicable;Not Applicable;Not Applicable;Not Applicable;Not Applicable;Not Applicable;Not Applicable
TCGA-F4-6806	59	FEMALE	172	1260	70	23.66143862	Colon Adenocarcinoma	Colon	Alive	T2	N0	M0	Stage I	1	336		Metastatic	TUMOR FREE				59	Sigmoid Colon	TCGA-F4-6806	bab21810-f51b-421e-a87f-1f1136cbc77a	NO	Not Available	Not Available	NO	31	-21625	Not Applicable	0	20	Not Available	TCGA-F4-6806-D35434;TCGA-F4-6806-D35435;TCGA-F4-6806-D35436;TCGA-F4-6806-D35438;TCGA-F4-6806-D35439;TCGA-F4-6806-D35440;TCGA-F4-6806-D35441;TCGA-F4-6806-D55585;TCGA-F4-6806-D55586;TCGA-F4-6806-D55587;TCGA-F4-6806-D55588;TCGA-F4-6806-D55589;TCGA-F4-6806-D65811;TCGA-F4-6806-D65812;TCGA-F4-6806-D65813	21322B68-CA4A-4EBD-B6C2-2DE312E8C191;CE89B929-B40D-4B1D-8F2A-17FA387A40C0;C8070FFD-ED9D-4F92-8CC9-CDA03C1EF7FF;DB534232-0D51-49A2-8358-24D5BBA3A286;3CC4372C-CC95-4B06-B228-9917C5A2C310;270B1EAE-76FD-4BA8-82A9-61109D1AC48E;039AEB96-42C2-4F56-B70A-9C5F9D2CA39F;2843DF68-7A05-4F45-A0BD-415396178241;4A462DE8-23F3-43E1-B382-753F79648D56;8FBAFE5C-1DDC-4C8A-B9B1-1EE6000053B5;0457213A-4DDB-44D8-BAC8-B2125…	Not Available;Not Available;Not Available;Not Available;Not Available;Not Available;Not Available;Not Available;Not Available;Not Available;Not Available;Not Available;Not Available;Not Available;Not Available	27;27;27;27;27;27;27;9;9;9;9;9;30;30;30	158;158;158;263;263;412;412;760;760;760;760;883;Not Available;Not Available;Not Available	42;42;42;173;173;361;361;641;641;641;641;760;1161;1161;1161	Irinotecan;Leucovorin;5-Fluorouracil;Mitomycin;Capecitabine;Oxaliplatin;Capecitabine;Oxaliplatin;Leucovorin;Camptosar;5-Fluorouracil;Avastin;Oxaliplatin;Capecitabine;Bevacizumab	Complete Response;Complete Response;Complete Response;Complete Response;Complete Response;Complete Response;Complete Response;Partial Response;Partial Response;Partial Response;Partial Response;Partial Response;Not Applicable;Not Applicable;Not Applicable	9;9;9;9;9;9;9;1;1;1;1;1;9;9;9	Not Available;Not Available;Not Available;Not Available;Not Available;Not Available;Not Available;Not Available;Not Available;Not Available;Not Available;Not Available;Not Available;Not Available;Not Available	Not Available;Not Available;Not Available;Not Available;Not Available;Not Available;Not Available;Not Available;Not Available;Not Available;Not Available;Not Available;Not Available;Not Available;Not Available	Not Available;Not Available;Not Available;Not Available;Not Available;Not Available;Not Available;Not Available;Not Available;Not Available;Not Available;Not Available;Not Available;Not Available;Not Available	Not Available;Not Available;Not Available;Not Available;Not Available;Not Available;Not Available;Not Available;Not Available;Not Available;Not Available;Not Available;Not Available;Not Available;Not Available	Not Applicable;Not Applicable;Not Applicable;Not Applicable;Not Applicable;Not Applicable;Not Applicable;Not Applicable;Not Applicable;Not Applicable;Not Applicable;Not Applicable;Not Applicable;Not Applicable;Not Applicable
TCGA-AY-5543	65	FEMALE	Not Available	1004	61.3		Colon Adenocarcinoma	Colon	Alive	T3	N1a	M1	Stage IVA	0	1004			TUMOR FREE				65	Ascending Colon	TCGA-AY-5543	14cc6f5b-5692-471e-98b4-ae200b3d8fed	NO	Not Available	Not Available	NO	7	-23870	Not Applicable	0	230	Not Available	TCGA-AY-5543-D19914;TCGA-AY-5543-D19915;TCGA-AY-5543-D19916	aea534a6-3b75-4e1b-b24f-56f269f3fa86;3fe50558-8e39-4aa2-9862-d96cf58a0c6f;465c3779-5d7e-4817-8fd0-d76b54c4dfff	Not Available;Not Available;Not Available	4;4;4	251;251;251	60;60;60	Oxaliplatin;Leucovorin;5FU	Not Available;Not Available;Not Available	1;1;1	12;12;12	85;200;2800	mg/m2;mg/m2;mg/m2	ADJUVANT;ADJUVANT;ADJUVANT	Not Applicable;Not Applicable;Not Applicable
TCGA-AY-4070	50	FEMALE	160	496	100.8	39.375	Colon Adenocarcinoma	Colon	Dead	T3	N2	M0	Stage IIIC	1	186			WITH TUMOR				50	Cecum	TCGA-AY-4070	6baf61b6-ae5b-42f0-adc9-0d26fda231f7	NO	Not Available	Not Available	NO	18	-18621	496	0	Not Available	Not Available	TCGA-AY-4070-D3537;TCGA-AY-4070-D3554;TCGA-AY-4070-D20685;TCGA-AY-4070-D20674	68a125c7-6377-4105-866f-eef2a90ed085;86b293fc-06bc-4c36-956a-a2b8525fd5da;2a9501ce-b4e0-48b7-bcc1-39ccd2b189df;5be9b21f-28da-47a0-8c21-25f848f38f4f	Not Available;Not Available;Not Available;Not Available	18;18;19;19	146;239;239;146	64;212;212;64	5FU;XELODA;Irinotecan;Oxaliplatin	Not Available;Not Available;Not Available;Not Available	11;11;1;1	7;3;3;7	Not Available;Not Available;Not Available;Not Available	mg/m2;mg/m2;mg/m2;mg/m2	ADJUVANT;PROGRESSION;PROGRESSION;ADJUVANT	Not Applicable;Not Applicable;Not Applicable;Not Applicable
TCGA-AA-A00O	83	FEMALE	Not Available	822	Not Available		Colon Adenocarcinoma	Colon	Alive	T3	N2	M0	Stage IIIC	0	822			WITH TUMOR				83	Sigmoid Colon	TCGA-AA-A00O	01f493d4-229d-47a6-baa8-32a342c65d01	NO	Not Available	Not Available	Not Available	15	-30316	Not Applicable	0	0	Not Available
TCGA-CM-6163	74	MALE	179	427	75.8	23.65718923	Colon Adenocarcinoma	Colon	Alive	T1	N0	M0	Stage I	0	427			TUMOR FREE				74	Sigmoid Colon	TCGA-CM-6163	8c043ecd-2265-411f-bc3b-dc341cf56ac2	NO	Not Available	Not Available	YES	19	-27150	Not Applicable	0	90	Not Available
TCGA-AA-A00Z	70	MALE	Not Available	669	Not Available		Colon Adenocarcinoma	Colon	Alive	T3	N0	M0	Stage IIA	0	669			Discrepancy				70	Sigmoid Colon	TCGA-AA-A00Z	af3a0634-4292-45bd-b948-6b6bd2d58090	NO	Not Available	Not Available	Not Available	15	-25872	Not Applicable	0	31	Not Available
TCGA-5M-AAT4	74	MALE	Not Available	49	Not Available		Colon Adenocarcinoma	Colon	Dead	T3	N0	M1b	Stage IV	0	49			WITH TUMOR				74	Ascending Colon	TCGA-5M-AAT4	1136DD50-242A-4659-AAD4-C53F9E759BB3	NO	Not Available	Not Available	YES	27	-27095	49	0	Not Available	Not Available
TCGA-AZ-4315	61	MALE	Not Available	1776	84		Colon Adenocarcinoma	Colon	Alive	T3	N0	M0	Stage IIA	0	1776			TUMOR FREE				61	Cecum	TCGA-AZ-4315	de287a25-981d-49f8-81af-fe0300e4cd31	Not Available	Not Available	5	Not Available	21	-22340	Not Applicable	0	1334	Not Available
TCGA-AA-3678	60	FEMALE	Not Available	1430	Not Available		Colon Adenocarcinoma	Colon	Alive	T2	N1	M0	Stage III	0	1430			WITH TUMOR				60	Sigmoid Colon	TCGA-AA-3678	c616f95f-4ea1-4019-8c17-041878085c88	NO	Not Available	Not Available	Not Available	18	-22219	Not Applicable	0	0	Not Available	TCGA-AA-3678-D37451;TCGA-AA-3678-D37452	A670C33A-E236-4318-9A49-820A1091CD06;12C68CEF-0CF7-4B84-9CF2-95B80C236707	Not Available;Not Available	3;3	242;242	30;30	Folinic acid;5-Fluorouracil	Complete Response;Complete Response	12;12	Not Available;Not Available	Not Available;Not Available	Not Available;Not Available	Not Available;Not Available	Not Applicable;Not Applicable
TCGA-AA-3532	63	MALE	Not Available	882	Not Available		Colon Adenocarcinoma	Colon	Alive	T3	N0	M0	Stage IIA	0	882			WITH TUMOR				63	Sigmoid Colon	TCGA-AA-3532	aa85d9e8-caa6-422c-95ce-780e4ac2a5e4	NO	Not Available	Not Available	Not Available	18	-23133	Not Applicable	0	0	Not Available
TCGA-AU-6004	69	FEMALE	160	824	55	21.484375	Colon Adenocarcinoma	Colon	Alive	T2	N0	M0	Stage I	0	824			TUMOR FREE				69	Cecum	TCGA-AU-6004	32b77693-18e1-4692-8488-add1940c9e7c	NO	Not Available	90	NO	3	-25259	Not Applicable	0	203	Not Available
TCGA-AA-3975	80	MALE	Not Available	1036	Not Available		Colon Adenocarcinoma	Colon	Alive	T2	N0	M0	Stage I	0	1036			WITH TUMOR				80	Sigmoid Colon	TCGA-AA-3975	a9cb21d1-4c4a-4f30-ad4d-c54bed26f187	NO	Not Available	Not Available	Not Available	18	-29310	Not Applicable	0	30	Not Available
TCGA-4N-A93T	67	MALE	167.64	146	134	47.68145441	Colon Adenocarcinoma	Colon	Alive	T4a	N1b	M0	Stage IIIB	0	146			WITH TUMOR				67	Ascending Colon	TCGA-4N-A93T	92554413-9EBC-4354-8E1B-9682F3A031D9	NO	Not Available	30	YES	1	-24523	Not Applicable	0	8	Not Available	TCGA-4N-A93T-D65957	25E5CD87-BB8D-4D2A-8219-1660D2F13AEE	Not Available	1	Not Available	68	Xeloda	Not Applicable	10	Not Available	Not Available	Not Available	Not Available	Not Applicable
TCGA-AA-3976	70	MALE	Not Available	791	Not Available		Colon Adenocarcinoma	Colon	Alive	T2	N1	M0	Stage IIIA	0	791			WITH TUMOR				70	Sigmoid Colon	TCGA-AA-3976	14efca0c-882d-4fba-b15c-64af6e213b80	NO	Not Available	Not Available	Not Available	18	-25599	Not Applicable	0	0	Not Available	TCGA-AA-3976-D37436;TCGA-AA-3976-D37437;TCGA-AA-3976-D37438	71E44A11-E322-4B4A-9E01-EAA0DA75FD43;899F6FBF-C49A-43F7-9946-8B8993D26711;22945031-905D-47E4-814D-EB4815FCF8B5	Not Available;Not Available;Not Available	3;3;3	242;242;61	30;30;30	Folinic acid;5-Fluorouracil;Oxaliplatin	Complete Response;Complete Response;Complete Response	12;12;12	Not Available;Not Available;Not Available	Not Available;Not Available;Not Available	Not Available;Not Available;Not Available	Not Available;Not Available;Not Available	Not Applicable;Not Applicable;Not Applicable
TCGA-AA-3679	59	MALE	Not Available	457	Not Available		Colon Adenocarcinoma	Colon	Alive	T3	N2	M1	Stage IV	0	457			WITH TUMOR				59	Descending Colon	TCGA-AA-3679	d17a2ab0-faef-40de-a87d-1291868b200d	NO	Not Available	Not Available	Not Available	18	-21611	Not Applicable	0	30	Not Available	TCGA-AA-3679-D37459;TCGA-AA-3679-D37460;TCGA-AA-3679-D37461;TCGA-AA-3679-D37462	190D149A-867E-4A51-AC82-5253C7C98D08;547AD4AC-2155-44BE-A664-9C74D157121B;840B021A-FBFE-4ED4-944D-A1B47F95B6A6;AED3958D-DA22-4743-AE53-4EF7F530F02B	Not Available;Not Available;Not Available;Not Available	3;3;3;3	Not Available;Not Available;Not Available;Not Available	61;61;61;61	Folinic acid;5-Fluorouracil;Irinotecan;Bevacizumab	Not Applicable;Not Applicable;Not Applicable;Not Applicable	12;12;12;12	Not Available;Not Available;Not Available;Not Available	Not Available;Not Available;Not Available;Not Available	Not Available;Not Available;Not Available;Not Available	Not Available;Not Available;Not Available;Not Available	Not Applicable;Not Applicable;Not Applicable;Not Applicable
TCGA-DM-A28A	78	MALE	172	805	72	24.33747972	Colon Adenocarcinoma	Colon	Dead	T3	N2	M0	Stage IIIC	0	805			Not Available				78	Cecum	TCGA-DM-A28A	9B2C325C-1F03-43C7-AD5C-B49C6D205635	YES	Normal	Not Available	Not Available	27	-28833	805	0	805	Not Available
TCGA-AA-3855	72	MALE	Not Available	975	Not Available		Colon Adenocarcinoma	Colon	Alive	T2	N0	M0	Stage I	0	975			WITH TUMOR				72	Sigmoid Colon	TCGA-AA-3855	b4c3cf95-a27c-4bcf-9321-38723473e83b	NO	Not Available	Not Available	Not Available	18	-26541	Not Applicable	0	0	Not Available
TCGA-G4-6317	51	FEMALE	162	1095	95.3	36.31306203	Colon Adenocarcinoma	Colon	Alive	T3	N2	MX	Stage IIIC	1	592		Metastatic	TUMOR FREE				51	Sigmoid Colon	TCGA-G4-6317	cee553c8-460d-436b-b55d-8f41624816cc	NO	Not Available	Not Available	NO	12	-18822	Not Applicable	0	894	Not Available	TCGA-G4-6317-D21906;TCGA-G4-6317-D21909;TCGA-G4-6317-D21907	4000a702-021c-48f2-bfa2-e3c52473cf59;f832e4e9-adbc-47e3-8ded-4aa8a47b947b;8a1ce59a-d27d-4bf6-b512-3c41d7ee9704	Not Available;Not Available;Not Available	30;30;30	201;201;201	47;47;47	Fluorouracil;Leucovorin;Oxaliplatin	Not Available;Not Available;Not Available	1;1;1	12;12;11	800;800;170	mg;mg;mg	ADJUVANT;ADJUVANT;ADJUVANT	Not Applicable;Not Applicable;Not Applicable
TCGA-F4-6809	52	FEMALE	150	403	88	39.11111111	Colon Adenocarcinoma	Colon	Dead	T3	N1	M1	Stage IVA	0	403			WITH TUMOR				52	Sigmoid Colon	TCGA-F4-6809	e7af286b-3dec-4cf2-8fbd-fa64b3efdf7f	NO	Not Available	Not Available	NO	25	-19039	Not Applicable	0	39	Not Available
TCGA-AA-3561	72	MALE	Not Available	424	Not Available		Colon Adenocarcinoma	Colon	Alive	T3	N0	M0	Stage IIA	0	424			WITH TUMOR				72	Ascending Colon	TCGA-AA-3561	01ad5016-f691-4bca-82a0-910429d8d25b	NO	Not Available	Not Available	Not Available	18	-26420	Not Applicable	0	0	Not Available
TCGA-CK-4950	68	FEMALE	Not Available	2599	Not Available		Colon Mucinous Adenocarcinoma	Colon	Alive	T3	N1	M0	Stage IIIB	0	2599			TUMOR FREE				68	Cecum	TCGA-CK-4950	c293a148-a88c-4fb3-b2f4-e64e918044f9	NO	Not Available	25	NO	1	-24944	Not Applicable	0	1227	Not Available	TCGA-CK-4950-D9825;TCGA-CK-4950-D72393;TCGA-CK-4950-D72394;TCGA-CK-4950-D72395	c3ab7778-ee30-49f8-8136-659414100e0f;1AC65ADB-8FFA-41F4-B7F5-36245EE1E553;A516255A-FACF-432D-BCC2-21F20A2A4338;41B9C695-3F5C-4EC0-B94D-60E1AE573021	Not Available;Not Available;Not Available;Not Available	1;9;9;9	259;237;237;237	49;49;49;49	FolFox;Oxaliplatin;Leucovorin;Fluorouracil	Not Available;Complete Response;Complete Response;Complete Response	4;6;6;6	11;Not Available;Not Available;Not Available	2280;Not Available;Not Available;Not Available	mg;Not Available;Not Available;Not Available	ADJUVANT;Not Available;Not Available;Not Available	Not Applicable;Not Applicable;Not Applicable;Not Applicable
TCGA-NH-A5IV	90	FEMALE	158.5	0	49.5	19.70364916	Colon Adenocarcinoma	Colon	Alive	T3	N0	MX	Stage IIA	0	0			TUMOR FREE				90	Transverse Colon	TCGA-NH-A5IV	CC22913D-2DDA-48BB-82AA-9960B73F3E44	NO	Not Available	30	NO	13	-32872	Not Applicable	0	0	Not Available
TCGA-AA-A022	88	FEMALE	Not Available	0	Not Available		Colon Adenocarcinoma	Colon	Alive	T4	N0	M0	Stage II	0	0			WITH TUMOR				88	Cecum	TCGA-AA-A022	7a481097-14a3-4916-9632-d899c25fd284	NO	Not Available	Not Available	Not Available	15	-32446	Not Applicable	0	0	Not Available
TCGA-AA-3562	82	MALE	Not Available	608	Not Available		Colon Adenocarcinoma	Colon	Alive	T3	N2	M0	Stage IIIC	0	608			WITH TUMOR				82	Descending Colon	TCGA-AA-3562	127f738d-afa1-42f6-a9a0-f33806667b84	NO	Not Available	Not Available	Not Available	18	-30254	Not Applicable	0	31	Not Available	TCGA-AA-3562-D37469;TCGA-AA-3562-D37470;TCGA-AA-3562-D37471	2E29FE7B-26FB-403C-A4E4-94AF2131E766;72A86237-359D-4847-82EA-73CC155CEE90;F7B983DE-0C58-48A5-A415-655D45D9C330	Not Available;Not Available;Not Available	3;3;3	243;243;182	62;62;62	Folinic acid;5-Fluorouracil;Oxaliplatin	Complete Response;Complete Response;Complete Response	12;12;12	Not Available;Not Available;Not Available	Not Available;Not Available;Not Available	Not Available;Not Available;Not Available	Not Available;Not Available;Not Available	Not Applicable;Not Applicable;Not Applicable
TCGA-AZ-6599	72	MALE	Not Available	206	Not Available		Colon Adenocarcinoma	Colon	Dead	T2	N0	MX	Stage I	0	206			Not Available				72	Cecum	TCGA-AZ-6599	fbb69964-f962-4b89-b59b-dd05f8faf61a	Not Available	Not Available	Not Available	Not Available	29	-26438	206	0	Not Available	Not Available
TCGA-AA-3526	57	MALE	Not Available	580	Not Available		Colon Adenocarcinoma	Colon	Alive	T2	N0	M0	Stage I	0	580			WITH TUMOR				57	Sigmoid Colon	TCGA-AA-3526	88e64f45-adc4-4223-9838-4d7d45b8f0c0	NO	Not Available	Not Available	Not Available	18	-21123	Not Applicable	0	30	Not Available
TCGA-AA-3489	75	MALE	Not Available	214	Not Available		Colon Adenocarcinoma	Colon	Dead	T3	N0	M0	Stage II	0	214			WITH TUMOR				75	Sigmoid Colon	TCGA-AA-3489	b95720b1-aa00-4c6a-b202-3350d035829f	NO	Not Available	Not Available	Not Available	18	-27606	Not Applicable	0	31	Not Available
TCGA-CM-5864	60	MALE	180	457	103	31.79012346	Colon Adenocarcinoma	Colon	Alive	T2	N0	M0	Stage I	0	457			TUMOR FREE				60	Cecum	TCGA-CM-5864	5b259d18-3976-4f44-967f-fe5fa8447c8b	NO	Not Available	Not Available	NO	18	-22219	Not Applicable	0	61	Not Available
TCGA-A6-2686	81	FEMALE	155	1126	61.4	25.55671176	Colon Adenocarcinoma	Colon	Dead	T3	N0	M0	Stage IIA	0	1126			TUMOR FREE				81	Cecum	TCGA-A6-2686	19d1a5fc-3ce9-4e43-a364-a4150bcf911b	NO	Not Available	Not Available	NO	19	-29623	Not Applicable	0	488	Not Available
TCGA-A6-A565	34	FEMALE	150	494	66.7	29.64444444	Colon Mucinous Adenocarcinoma	Colon	Dead	T3	N2	MX	Stage IIIC	1	301			WITH TUMOR				34	Transverse Colon	TCGA-A6-A565	DD7A53EE-CB08-40C4-9935-51D1CA17E9E8	Unknown	Not Available	Not Available	YES	12	-12526	494	0	Not Available	Not Available	TCGA-A6-A565-D42141;TCGA-A6-A565-D42143;TCGA-A6-A565-D42144	9F6660B3-7566-45BC-8FAC-96CC0EFC39B4;297A845E-BC66-4A57-9FFD-7244BD48D447;5BD8C24D-85AD-4D45-8D64-5DF0775A2B08	Not Available;Not Available;Not Available	12;12;12	Not Available;Not Available;Not Available	Not Available;Not Available;Not Available	5FU;Leucovorin;Oxaliplatin	Clinical Progressive Disease;Clinical Progressive Disease;Clinical Progressive Disease	4;4;4	Not Available;Not Available;Not Available	Not Available;Not Available;Not Available	Not Available;Not Available;Not Available	Not Available;Not Available;Not Available	Not Applicable;Not Applicable;Not Applicable
TCGA-A6-5662	46	MALE	180	718	84.4	26.04938272	Colon Adenocarcinoma	Colon	Alive	T3	N2	M1	Stage IVA	1	495			WITH TUMOR				46	Splenic Flexure	TCGA-A6-5662	960d278c-c87d-42dc-ad28-42e010d8f0f1	NO	Not Available	Not Available	NO	2	-16873	Not Applicable	0	297	Not Available	TCGA-A6-5662-D18214;TCGA-A6-5662-D18219;TCGA-A6-5662-D18215;TCGA-A6-5662-D18217;TCGA-A6-5662-D18220;TCGA-A6-5662-D18218	bb925bf4-00b9-42dd-93aa-ee0576cc19ef;4ac04901-5785-41aa-9367-81ac00bfa8be;1caf1e4f-8aaa-43dc-9348-55b58fd5729e;ae0bab42-dcdf-4839-8310-26e7971cb270;00bf24a2-d995-4f9e-8c7f-8603f0c9c582;33f69924-19e0-446d-8b33-b9e5d327e610	Not Available;Not Available;Not Available;Not Available;Not Available;Not Available	8;8;8;8;8;8	368;395;395;395;487;397	60;60;60;60;426;60	Oxaliplatin;Bevacizumab;Fluorouracil;Leucovorin;Xeloda;Fluorouracil	Not Available;Not Available;Not Available;Not Available;Not Available;Not Available	11;11;11;11;11;11	12;23;23;23;3;23	143-171;389-436;487-804;50-100;3500- 4000;2923-4824	mg;mg;mg;mg;mg;mg	OTHER, SPECIFY IN NOTES;OTHER, SPECIFY IN NOTES;OTHER, SPECIFY IN NOTES;OTHER, SPECIFY IN NOTES;OTHER, SPECIFY IN NOTES;OTHER, SPECIFY IN NOTES	Metastatic;Metastatic;Metastatic;Metastatic;Metastatic;Metastatic
TCGA-AA-3815	65	FEMALE	Not Available	1005	Not Available		Colon Adenocarcinoma	Colon	Alive	T3	N0	M0	Stage IIA	0	1005			WITH TUMOR				65	Cecum	TCGA-AA-3815	b16bb717-d1cf-4237-a554-43f3995b82f2	NO	Not Available	Not Available	Not Available	18	-23922	Not Applicable	0	0	Not Available
TCGA-AA-3675	84	MALE	Not Available	1431	Not Available		Colon Adenocarcinoma	Colon	Alive	T3	N0	M0	Stage II	0	1431			WITH TUMOR				84	Hepatic Flexure	TCGA-AA-3675	41658cf8-0de1-4a97-bb60-0f0107c84e00	NO	Not Available	Not Available	Not Available	18	-30801	Not Applicable	0	31	Not Available
TCGA-CA-6716	65	MALE	167	371	58	20.79672989	Colon Adenocarcinoma	Colon	Alive	T3	N0	M0	Stage IIA	0	371			TUMOR FREE				65	Ascending Colon	TCGA-CA-6716	95a54459-3fac-42d5-8ec1-ed66d971d64d	Not Available	Not Available	Not Available	Not Available	8	-23943	Not Applicable	0	8	Not Available	TCGA-CA-6716-D70865;TCGA-CA-6716-D70867;TCGA-CA-6716-D70869	5685C16B-388E-4342-84D9-0156CCCC3F43;5260D8B7-8E40-4BB5-BA69-A1C26F5C97F2;1824EB06-30F9-4726-A683-F2313A935926	Not Available;Not Available;Not Available	10;10;10	226;226;226	42;42;42	oxaliplatin;5-Fluorouracil;Folinic Acid	Complete Response;Complete Response;Complete Response	3;3;3	Not Available;Not Available;Not Available	Not Available;Not Available;Not Available	Not Available;Not Available;Not Available	Not Available;Not Available;Not Available	Not Applicable;Not Applicable;Not Applicable
TCGA-AA-3672	90	FEMALE	Not Available	0	Not Available		Colon Adenocarcinoma	Colon	Alive	T3	N1	M0	Stage III	0	0			WITH TUMOR				90	Transverse Colon	TCGA-AA-3672	c46971a1-cbac-425d-bac2-f4142c92522e	NO	Not Available	Not Available	Not Available	18	-32873	Not Applicable	0	0	Not Available
TCGA-AA-3877	83	FEMALE	Not Available	943	Not Available		Colon Mucinous Adenocarcinoma	Colon	Alive	T1	N0	M0	Stage I	0	943			WITH TUMOR				83	Transverse Colon	TCGA-AA-3877	043a4745-566b-4106-b159-99cb8b394b81	NO	Not Available	Not Available	Not Available	18	-30377	Not Applicable	0	30	Not Available
TCGA-NH-A50V	69	MALE	167.6	588	65.9	23.4605066	Colon Adenocarcinoma	Colon	Alive	T3	N2a	M0	Stage IIIB	0	588			TUMOR FREE				69	Cecum	TCGA-NH-A50V	D3B7ADA6-5395-4212-A921-8E97C92B605D	NO	Not Available	0.45	NO	8	-25467	Not Applicable	0	154	Not Available	TCGA-NH-A50V-D40977;TCGA-NH-A50V-D40978;TCGA-NH-A50V-D67775	86D33EB0-1853-4CA8-9F9A-BF0D9C9B2279;1543E54E-1A13-4C79-B149-E1B59A6882F6;16E59916-25D8-47FA-BCB8-D292AF311082	Not Available;Not Available;Not Available	8;8;11	210;210;210	22;53;53	fluorouracil;oxaliplatin;leucovorin	Complete Response;Complete Response;Complete Response	3;3;11	Not Available;Not Available;Not Available	Not Available;Not Available;Not Available	Not Available;Not Available;Not Available	Not Available;Not Available;Not Available	Not Applicable;Not Applicable;Not Applicable
TCGA-F4-6703	64	MALE	172	1456	84	28.39372634	Colon Adenocarcinoma	Colon	Alive	T3	N0	M0	Stage IIA	0	1456			TUMOR FREE				64	Ascending Colon	TCGA-F4-6703	0c53b010-4243-4da3-a059-7f54c9a850ec	Not Available	Not Available	Not Available	NO	23	-23644	Not Applicable	0	56	Not Available
TCGA-CM-6680	78	FEMALE	150	366	72.4	32.17777778	Colon Adenocarcinoma	Colon	Alive	T3	N2a	M0	Stage IIIB	0	366			TUMOR FREE				78	Cecum	TCGA-CM-6680	fb9e7684-a7f7-4f17-bc5d-1f359e1b0d42	NO	Not Available	Not Available	NO	Not Available	-28701	Not Applicable	0	91	Not Available
TCGA-AA-3866	78	FEMALE	Not Available	518	Not Available		Colon Adenocarcinoma	Colon	Alive	T2	N0	M0	Stage I	0	518			WITH TUMOR				78	Cecum	TCGA-AA-3866	02f9668c-71e6-485f-88b1-b37dc8bdd2ab	NO	Not Available	Not Available	Not Available	18	-28672	Not Applicable	0	0	Not Available
TCGA-CK-5914	81	MALE	Not Available	669	Not Available		Colon Adenocarcinoma	Colon	Alive	T3	N1	MX	Stage IIIB	0	669			TUMOR FREE				81	Sigmoid Colon	TCGA-CK-5914	57b0f89f-1b75-453e-922c-01cd4d44ca49	NO	Not Available	25	NO	Not Available	-29586	Not Applicable	0	669	Not Available
TCGA-CA-5797	56	MALE	Not Available	383	Not Available		Colon Adenocarcinoma	Colon	Alive	T3	N0	M0	Stage IIA	0	383			TUMOR FREE				56	Sigmoid Colon	TCGA-CA-5797	3e0c34cb-fca5-4bcf-a5c1-5a7d286dd072	Not Available	Not Available	Not Available	Not Available	2	-20662	Not Applicable	0	8	Not Available
TCGA-CM-5348	72	MALE	163	699	85.5	32.18036057	Colon Adenocarcinoma	Colon	Alive	T3	N1a	M0	Stage IIIB	0	699			TUMOR FREE				72	Cecum	TCGA-CM-5348	b89267a4-0e6b-401e-85b0-e66775858aa6	NO	Not Available	Not Available	YES	3	-26543	Not Applicable	0	393	Not Available
TCGA-AA-3870	71	FEMALE	Not Available	912	Not Available		Colon Adenocarcinoma	Colon	Alive	T3	N2	M1	Stage IV	0	912			WITH TUMOR				71	Ascending Colon	TCGA-AA-3870	beb63625-d9bf-4ccd-bc53-635b53d24240	NO	Not Available	Not Available	Not Available	18	-26086	Not Applicable	0	0	Not Available	TCGA-AA-3870-D37497;TCGA-AA-3870-D37498;TCGA-AA-3870-D37499	A524BF8C-3693-4873-8114-6CC5177E2C3D;D94292F6-51D0-454D-B608-9D1D674D5981;C0DDC956-119F-4DAE-B704-8917CA66D803	Not Available;Not Available;Not Available	3;3;3	212;212;153	30;30;30	Folinic acid;5-Fluorouracil;Oxaliplatin	Complete Response;Complete Response;Complete Response	12;12;12	Not Available;Not Available;Not Available	Not Available;Not Available;Not Available	Not Available;Not Available;Not Available	Not Available;Not Available;Not Available	Not Applicable;Not Applicable;Not Applicable
TCGA-AA-A024	81	MALE	Not Available	1188	Not Available		Colon Mucinous Adenocarcinoma	Colon	Dead	T3	N0	M0	Stage II	0	1188			Discrepancy				81	Descending Colon	TCGA-AA-A024	d4e1472a-7b5f-46f4-acb7-b961f634e28e	NO	Not Available	Not Available	Not Available	15	-29708	Not Applicable	0	61	Not Available
TCGA-DM-A28M	63	MALE	172	2895	90	30.42184965	Colon Adenocarcinoma	Colon	Alive	T3	N0	M0	Stage IIA	0	2895			Not Available				63	Descending Colon	TCGA-DM-A28M	C48E2CE0-3806-4675-92F3-D38FF67C5EFA	YES	Normal	Not Available	Not Available	27	-23043	Not Applicable	0	2775	Not Available
TCGA-AA-A01K	74	FEMALE	Not Available	943	Not Available		Colon Adenocarcinoma	Colon	Alive	T3	N2	M0	Stage IIIC	0	943			WITH TUMOR				74	Sigmoid Colon	TCGA-AA-A01K	a72dd578-3a6f-4807-a843-4a942500944e	NO	Not Available	Not Available	Not Available	15	-27029	Not Applicable	0	31	Not Available	TCGA-AA-A01K-D37397;TCGA-AA-A01K-D37398;TCGA-AA-A01K-D37399	3A2C3BC3-3631-4F1C-BB13-DAC6A294936E;6796D8BC-15FF-4367-ADF9-C70A1F2D542B;4BEE62E4-B052-4D7B-B1AE-7020CE37EC3F	Not Available;Not Available;Not Available	3;3;3	243;243;243	61;61;61	Folinic acid;5-Fluorouracil;Oxaliplatin	Complete Response;Complete Response;Complete Response	12;12;12	Not Available;Not Available;Not Available	Not Available;Not Available;Not Available	Not Available;Not Available;Not Available	Not Available;Not Available;Not Available	Not Applicable;Not Applicable;Not Applicable
TCGA-CK-5913	58	FEMALE	Not Available	1561	Not Available		Colon Adenocarcinoma	Colon	Alive	T3	N0	MX	Stage IIA	0	1561			TUMOR FREE				58	Cecum	TCGA-CK-5913	3758f4f7-ac2f-4f9d-bee2-526196f8129a	YES	Normal	2	NO	Not Available	-21399	Not Applicable	0	853	Not Available
TCGA-AZ-4682	61	MALE	Not Available	680	98		Colon Adenocarcinoma	Colon	Dead	T3	N0	M1	Stage IVA	0	680			WITH TUMOR				61	Sigmoid Colon	TCGA-AZ-4682	e588714a-7753-4c3c-abb6-eaf1aab53ab3	Not Available	Not Available	Not Available	Not Available	23	-22409	680	0	Not Available	Not Available	TCGA-AZ-4682-D30816;TCGA-AZ-4682-D31200;TCGA-AZ-4682-D31202;TCGA-AZ-4682-D31203	4f6af62d-0d2a-4536-9c92-c4fc73ff58d5;4198e4c8-9a65-40d9-9a74-0e231eb35917;c8a170f2-d094-44f4-a6a1-e2b2b06f7ae6;5e969a71-8847-4099-91f4-03911df0d7ab	Not Available;Not Available;Not Available;Not Available	17;25;25;25	Not Available;Not Available;Not Available;Not Available	103;100;100;100	Avastin;Camptosar;Folinic acid;5-FU	Unknown;Clinical Progressive Disease;Clinical Progressive Disease;Clinical Progressive Disease	4;4;4;4	Not Available;Not Available;Not Available;Not Available	Not Available;Not Available;Not Available;Not Available	Not Available;Not Available;Not Available;Not Available	Not Available;Not Available;Not Available;Not Available	Not Applicable;Not Applicable;Not Applicable;Not Applicable
TCGA-AA-3492	90	FEMALE	Not Available	1	Not Available		Colon Adenocarcinoma	Colon	Dead	T3	N0	M0	Stage II	0	1			WITH TUMOR				90	Ascending Colon	TCGA-AA-3492	85e95dda-6198-464a-9187-fd0832bebb72	NO	Not Available	Not Available	Not Available	18	-32871	Not Applicable	0	0	Not Available
TCGA-AA-3818	78	FEMALE	Not Available	30	Not Available		Colon Adenocarcinoma	Colon	Dead	T3	N0	M0	Stage IIA	0	30			WITH TUMOR				78	Hepatic Flexure	TCGA-AA-3818	fdffda5f-72b2-4153-b7f1-d7043b7ca898	NO	Not Available	Not Available	Not Available	18	-28763	30	0	Not Available	Not Available
TCGA-A6-A566	55	FEMALE	160	758	66.1	25.8203125	Colon Mucinous Adenocarcinoma	Colon	Dead	T4	N1	M0	Stage IIIB	1	257			WITH TUMOR				55	Descending Colon	TCGA-A6-A566	790266BC-C252-43F4-85D1-1B06EE529CF8	Unknown	Not Available	Not Available	NO	15	-20181	758	0	Not Available	Not Available	TCGA-A6-A566-D42252;TCGA-A6-A566-D42254;TCGA-A6-A566-D42262;TCGA-A6-A566-D42264	74C0E183-B802-4EFC-BD08-FCBB9930035D;F111779F-8AA9-4640-9CCE-7CA1D108F7CE;843A4503-B4D5-4C02-8919-45C327BA724F;4F12D452-984F-40FF-A277-8CDEDCAA4B42	Not Available;Not Available;Not Available;Not Available	15;15;15;15	237;251;251;253	76;76;76;76	Oxaliplatin;Fluorouracil;Leucovorin;Fluorouracil	Clinical Progressive Disease;Clinical Progressive Disease;Clinical Progressive Disease;Clinical Progressive Disease	4;4;4;4	Not Available;Not Available;Not Available;Not Available	Not Available;Not Available;Not Available;Not Available	Not Available;Not Available;Not Available;Not Available	Not Available;Not Available;Not Available;Not Available	Not Applicable;Not Applicable;Not Applicable;Not Applicable
TCGA-DM-A1D0	79	FEMALE	170	3974	65	22.49134948	Colon Adenocarcinoma	Colon	Alive	T3	N0	M0	Stage IIA	0	3974			Not Available				79	Sigmoid Colon	TCGA-DM-A1D0	1b0b0533-7c4f-4edd-a75e-8b56f49d54ab	YES	Normal	Not Available	Not Available	Not Available	-28875	Not Applicable	0	3625	3625
TCGA-G4-6302	90	FEMALE	152.5	0	57	24.50954045	Colon Mucinous Adenocarcinoma	Colon	Alive	T3	N0	M0	Stage IIA	0	0			Not Available				90	Cecum	TCGA-G4-6302	7144a65f-a63f-4b79-8fe2-cfe48696de03	NO	Not Available	1	YES	5	-32872	Not Applicable	0	0	Not Available
TCGA-CK-4951	79	FEMALE	Not Available	1492	Not Available		Colon Mucinous Adenocarcinoma	Colon	Alive	T3	N0	M0	Stage IIA	1	480		Locoregional Disease	TUMOR FREE				79	Ascending Colon	TCGA-CK-4951	2db3c23d-c591-4ea0-b0a8-ed9c4343c80e	NO	Not Available	72	NO	29	-28982	Not Applicable	0	1492	Not Available
TCGA-AA-3713	68	MALE	Not Available	579	Not Available		Colon Adenocarcinoma	Colon	Alive	T3	N0	M1	Stage IV	0	579			WITH TUMOR				68	Ascending Colon	TCGA-AA-3713	57a2044d-20cc-4d02-b268-ce570a0fabe3	Not Available	Not Available	Not Available	Not Available	18	-24927	Not Applicable	0	30	Not Available	TCGA-AA-3713-D37500	9597EA4B-6886-4161-8F9B-825AF0C1FD21	Not Available	3	456	244	5-Fluorouracil	Partial Response	12	Not Available	Not Available	Not Available	Not Available	Not Applicable
TCGA-A6-5665	84	FEMALE	157	671	90.8	36.83719421	Colon Adenocarcinoma	Colon	Alive	T3	N0	M0	Stage IIA	1	529			TUMOR FREE				84	Ascending Colon	TCGA-A6-5665	4c6c8d3d-e4a3-490a-9211-cfbe7e6ee25b	YES	Abnormal	Not Available	YES	20	-30915	Not Applicable	0	286	Not Available
TCGA-CM-5341	82	FEMALE	145	884	80.2	38.1450654	Colon Adenocarcinoma	Colon	Alive	T2	N1a	M0	Stage IIIA	0	884			TUMOR FREE				82	Sigmoid Colon	TCGA-CM-5341	2d3ce817-b269-4662-a92d-392bd3662399	NO	Not Available	Not Available	NO	10	-30163	Not Applicable	0	183	Not Available	TCGA-CM-5341-D5927;TCGA-CM-5341-D16156;TCGA-CM-5341-D16157	a7fd2c6d-39f7-4b7a-a2a0-1c7922e5fb77;929311bf-d001-4c25-8554-b7e6d5bb7f98;516885c2-a0e5-4bd5-ad56-d9d59a1c9a8a	Not Available;Not Available;Not Available	10;14;14	273;273;273	122;122;122	fluorouracil;fluorouracil;Leucovorin Calcium	Not Available;Not Available;Not Available	1;9;9	11;11;11	600;1700;600	mg;mg;mg	ADJUVANT;ADJUVANT;ADJUVANT	Not Applicable;Not Applicable;Not Applicable
TCGA-CA-5255	45	MALE	172	376	56	18.92915089	Colon Adenocarcinoma	Colon	Alive	T3	N0	M0	Stage IIA	0	376			TUMOR FREE				45	Ascending Colon	TCGA-CA-5255	563d67a1-f1ba-4722-aa2d-9b35b1689468	Not Available	Not Available	Not Available	Not Available	8	-16743	Not Applicable	0	2	Not Available	TCGA-CA-5255-D70893;TCGA-CA-5255-D70894;TCGA-CA-5255-D70896	5BCC76C0-2AA1-4924-ABBC-BFEED0763489;E910330C-3E93-4D6E-9D24-CF762F6FEA96;F33C7ED2-B534-4BF8-9791-20E4CFC321B2	Not Available;Not Available;Not Available	10;10;10	331;331;331	164;164;164	oxaliplatin;5-Fluorouracil;Folinic Acid	Complete Response;Complete Response;Complete Response	3;3;3	Not Available;Not Available;Not Available	Not Available;Not Available;Not Available	Not Available;Not Available;Not Available	Not Available;Not Available;Not Available	Not Applicable;Not Applicable;Not Applicable
TCGA-DM-A0XF	68	FEMALE	170	1162	85	29.41176471	Discrepancy	Colon	Dead	T3	N2	M0	Stage IIIC	0	1162			Not Available				68	Discrepancy	TCGA-DM-A0XF	b823d6e5-54b0-43d3-95e2-9be33dc6f734	NO	Not Available	Not Available	Not Available	15	-25032	1162	0	Not Available	Not Available	TCGA-DM-A0XF-D30352;TCGA-DM-A0XF-D30353	85F76F5C-1C87-421C-AE2C-9346148FFA56;5A51E617-F6C8-4325-A8B3-8355D2A9C937	Not Available;Not Available	10;12	174;Not Available	45;201	Mayo 425-20;FOLFIRI	Complete Response;Unknown	4;4	Not Available;Not Available	Not Available;Not Available	Not Available;Not Available	Not Available;Not Available	Not Applicable;Not Applicable
TCGA-F4-6460	51	FEMALE	168	972	73	25.86451247	Colon Adenocarcinoma	Colon	Dead	T3	N1	M0	Stage IIIB	1	313			Not Available				51	Sigmoid Colon	TCGA-F4-6460	2a7bbafe-d499-4241-ba3d-a52ba0a5db3c	NO	Not Available	Not Available	NO	20	-18637	Not Applicable	0	0	Not Available	TCGA-F4-6460-D29825;TCGA-F4-6460-D29827;TCGA-F4-6460-D29828	24A4BE6E-8504-46A7-9FE6-9F601A1E0AAA;E00AA1AF-9E7F-47DD-BA9D-3662DCE2FD87;DE75E343-2A6A-4264-A2B7-1F99A217E0C7	Not Available;Not Available;Not Available	29;29;29	229;138;Not Available	26;26;313	Capecitabine;Oxaliplatin;Raltitrexed	Not Available;Not Available;Not Available	3;3;3	10;6;5	4;150;4	g/day;mg/day;g/day	ADJUVANT;ADJUVANT;ADJUVANT	Not Applicable;Not Applicable;Not Applicable
TCGA-NH-A8F7	53	FEMALE	80.3	543	175.3	271.863451	Colon Adenocarcinoma	Colon	Alive	T3	N0	MX	Stage IIA	0	543			WITH TUMOR				53	Sigmoid Colon	TCGA-NH-A8F7	6454FF0C-26F8-4CC2-B77C-7E5ABDC20ACD	NO	Not Available	Not Available	NO	19	-19535	Not Applicable	0	158	Not Available	TCGA-NH-A8F7-D56709;TCGA-NH-A8F7-D56710;TCGA-NH-A8F7-D56711;TCGA-NH-A8F7-D67148;TCGA-NH-A8F7-D67149	F230456E-0328-4F0F-95A1-8D60F7CEA832;F0209F5E-3A9E-49B9-9A3B-9896B8E2E4C6;28D39D44-463B-4B21-A04E-B6C5ABD0A0DD;DA840463-6BA2-4192-ADCD-5837BB952757;F3DB5B7D-5099-444B-B993-6B84A5F90C3A	Not Available;Not Available;Not Available;Not Available;Not Available	19;19;19;31;31	228;228;249;Not Available;397	74;74;74;245;334	FLUOROURACIL;OXALIPLATIN;BEVACIZUMAB;XELODA;BEVACIZUMAB	Partial Response;Partial Response;Partial Response;Not Applicable;Unknown	2;2;2;10;10	Not Available;Not Available;Not Available;Not Available;Not Available	Not Available;Not Available;Not Available;Not Available;Not Available	Not Available;Not Available;Not Available;Not Available;Not Available	Not Available;Not Available;Not Available;Not Available;Not Available	Not Applicable;Not Applicable;Not Applicable;Not Applicable;Not Applicable
TCGA-D5-5540	73	MALE	175	1706	83	27.10204082	Colon Adenocarcinoma	Colon	Alive	T3	N0	M0	Stage IIA	0	1706			TUMOR FREE				73	Cecum	TCGA-D5-5540	31d960d7-8f5b-4d22-bf5e-fae0849c4efd	NO	Not Available	70	NO	25	-26972	Not Applicable	0	198	Not Available
TCGA-CM-4743	69	MALE	167	701	84.4	30.26282764	Colon Adenocarcinoma	Colon	Alive	T3	N0	M0	Stage IIA	0	701			TUMOR FREE				69	Hepatic Flexure	TCGA-CM-4743	c8d7eb0f-2502-4277-a8ef-435b08f3c863	NO	Not Available	Not Available	NO	24	-25291	Not Applicable	0	184	Not Available	TCGA-CM-4743-D8949	84924e2f-cab0-49c8-988d-1c3f4b53769a	Not Available	17	235	108	Capecitabine	Not Available	1	6	1500	mg	ADJUVANT	Not Applicable
TCGA-AA-3509	54	FEMALE	Not Available	1915	Not Available		Colon Adenocarcinoma	Colon	Alive	T3	N0	M0	Stage II	0	1915			WITH TUMOR				54	Sigmoid Colon	TCGA-AA-3509	80e677b1-5ebe-4069-a1a5-1538ffee6642	NO	Not Available	Not Available	Not Available	18	-19786	Not Applicable	0	0	Not Available
TCGA-AA-3971	58	MALE	Not Available	489	Not Available		Colon Adenocarcinoma	Colon	Alive	T3	N1	M0	Stage III	0	489			WITH TUMOR				58	Sigmoid Colon	TCGA-AA-3971	10994156-7c2f-420e-aeb8-11d566b3d5e4	NO	Not Available	Not Available	Not Available	18	-21518	Not Applicable	0	0	Not Available	TCGA-AA-3971-D37423;TCGA-AA-3971-D37424;TCGA-AA-3971-D37425	5F0380B5-59E5-4BB8-B7AC-1DD2C7E02145;F71B9357-6613-4BF8-8F2D-9B49B35F1912;969A32A8-5D14-4A37-9062-DAF425EA1C5B	Not Available;Not Available;Not Available	3;3;3	215;215;215	31;31;31	Folinic acid;5-Fluorouracil;Oxaliplatin	Complete Response;Complete Response;Complete Response	12;12;12	Not Available;Not Available;Not Available	Not Available;Not Available;Not Available	Not Available;Not Available;Not Available	Not Available;Not Available;Not Available	Not Applicable;Not Applicable;Not Applicable
TCGA-AA-3842	51	MALE	Not Available	1126	Not Available		Colon Adenocarcinoma	Colon	Alive	T2	N1	M0	Stage IIIA	1	396			WITH TUMOR				51	Sigmoid Colon	TCGA-AA-3842	80311cf5-7e18-4545-92ad-c4b7dd5c9677	NO	Not Available	Not Available	Not Available	18	-18842	Not Applicable	0	31	Not Available	TCGA-AA-3842-D37475;TCGA-AA-3842-D37476;TCGA-AA-3842-D37477	ADAADEA5-5CC5-4AA4-BA47-150B275E7461;8940A6B1-1A17-428B-9929-BD7948D255D9;2CE1D74C-9405-46AD-BC26-F102D37AE18D	Not Available;Not Available;Not Available	3;3;3	212;212;212	59;59;59	Folinic acid;5-Fluorouracil;Oxaliplatin	Unknown;Unknown;Unknown	12;12;12	Not Available;Not Available;Not Available	Not Available;Not Available;Not Available	Not Available;Not Available;Not Available	Not Available;Not Available;Not Available	Not Applicable;Not Applicable;Not Applicable
TCGA-AA-3664	74	FEMALE	Not Available	1643	Not Available		Colon Adenocarcinoma	Colon	Alive	T3	N0	M0	Stage II	0	1643			WITH TUMOR				74	Cecum	TCGA-AA-3664	a06c09a8-0951-49f4-a765-5147bbcae109	NO	Not Available	Not Available	Not Available	18	-27363	Not Applicable	0	0	Not Available
TCGA-DM-A1D9	67	FEMALE	153	4270	98	41.86424025	Colon Adenocarcinoma	Colon	Alive	T3	N0	M0	Stage IIA	0	4270			Not Available				67	Cecum	TCGA-DM-A1D9	e3b6018c-ab2c-47c5-b183-a295d0110835	NO	Not Available	Not Available	YES	Not Available	-24514	Not Applicable	0	3920	3920
TCGA-A6-4105	79	MALE	180.3	442	83.3	25.62439073	Colon Adenocarcinoma	Colon	Dead	T3	N0	M0	Stage IIA	1	364			TUMOR FREE				79	Ascending Colon	TCGA-A6-4105	95d4f0c4-5997-4ffb-b876-0ddfeee972bb	NO	Not Available	Not Available	YES	24	-29097	442	0	Not Available	Not Available
TCGA-AZ-4323	37	MALE	Not Available	43	Not Available		Colon Adenocarcinoma	Colon	Dead	T4	N2	M1	Stage IV	0	43			WITH TUMOR				37	Cecum	TCGA-AZ-4323	c59d90a6-9cda-426d-b8ea-41f0a87033d5	Not Available	Not Available	Not Available	Not Available	31	-13755	43	0	Not Available	Not Available	TCGA-AZ-4323-D30624	d2b47817-125a-48ac-85c5-bda942ea8cb8	Not Available	13	Not Available	27	Oxaliplatin	Unknown	4	Not Available	Not Available	Not Available	Not Available	Not Applicable
TCGA-CM-6166	48	FEMALE	153	669	45	19.22337562	Colon Adenocarcinoma	Colon	Alive	T2	N0	M0	Stage I	0	669			TUMOR FREE				48	Ascending Colon	TCGA-CM-6166	aedde4a5-6520-40b9-9721-c9b826490b7a	NO	Not Available	Not Available	NO	19	-17807	Not Applicable	0	424	Not Available
TCGA-CM-4747	47	MALE	188	761	76.7	21.70099593	Colon Adenocarcinoma	Colon	Alive	T4a	N1b	M1a	Stage IVA	1			Metastatic	TUMOR FREE				47	Cecum	TCGA-CM-4747	56eb96a4-d2c2-42fb-b26c-1a80012bcb8e	NO	Not Available	Not Available	YES	23	-17198	Not Applicable	0	244	Not Available	TCGA-CM-4747-D8966;TCGA-CM-4747-D8958;TCGA-CM-4747-D8964;TCGA-CM-4747-D8956;TCGA-CM-4747-D8959	75a88a6f-c67a-4802-a0fe-6962eb8331f4;a5741352-2a80-414c-8129-cf4997f46eb0;41e99931-ad70-4652-8a54-e3f9d30b28b4;cbe7aceb-2049-4af1-b953-31d04eb6176f;559f4cb9-8305-40ca-8643-2a5077baa4b1	Not Available;Not Available;Not Available;Not Available;Not Available	17;17;17;17;17	254;252;225;252;252	114;98;98;98;98	Pegfilgrastim;Fluorouracil;Oxaliplatin;Fluorouracil;Leucovorin	Not Available;Not Available;Not Available;Not Available;Not Available	1;1;1;1;1	11;12;10;12;12	6;410-850;180;2500;410-850	mg;mg;mg;mg;mg	ADJUVANT;ADJUVANT;ADJUVANT;ADJUVANT;ADJUVANT	Not Applicable;Not Applicable;Not Applicable;Not Applicable;Not Applicable
TCGA-NH-A8F8	79	MALE	172.7	511	74	24.81115858	Colon Adenocarcinoma	Colon	Dead	T4a	N2b	M1	Stage IV	0	511			Unknown				79	Ascending Colon	TCGA-NH-A8F8	1E0789D6-7EFB-4807-8D36-CD9224675A0C	NO	Not Available	80	NO	15	-29185	Not Applicable	0	167	Not Available	TCGA-NH-A8F8-D58585;TCGA-NH-A8F8-D58586;TCGA-NH-A8F8-D58588;TCGA-NH-A8F8-D67094;TCGA-NH-A8F8-D67096	49ED1A3E-5F7C-4833-B8EC-4A3E03CE86FB;7642A17D-2740-4D28-A1B8-38B3CD34BF8E;913BD500-F875-4D0F-A2E7-65FF6CC7FFE6;D595C873-FA75-4453-89C2-319731CC8214;3B1F2085-8877-45C8-9B40-3405840006A1	Not Available;Not Available;Not Available;Not Available;Not Available	15;15;15;30;30	476;181;469;Not Available;Not Available	49;49;76;292;323	fluorouracil;oxaliplatin;bevacizumab;bevacizumab;capecitabine	Clinical Progressive Disease;Unknown;Unknown;Not Applicable;Not Applicable	4;4;4;10;10	Not Available;Not Available;Not Available;Not Available;Not Available	Not Available;Not Available;Not Available;Not Available;Not Available	Not Available;Not Available;Not Available;Not Available;Not Available	Not Available;Not Available;Not Available;Not Available;Not Available	Not Applicable;Not Applicable;Not Applicable;Not Applicable;Not Applicable
TCGA-AA-A02R	84	FEMALE	Not Available	670	Not Available		Colon Adenocarcinoma	Colon	Dead	T3	N0	M0	Stage IIA	0	670			WITH TUMOR				84	Cecum	TCGA-AA-A02R	764c97c9-01d3-45cb-86bd-f8a52b5468da	NO	Not Available	Not Available	Not Available	15	-30834	670	0	Not Available	Not Available
TCGA-AA-3696	75	FEMALE	Not Available	153	Not Available		Colon Adenocarcinoma	Colon	Dead	T3	N1	M1	Stage IV	0	153			WITH TUMOR				75	Sigmoid Colon	TCGA-AA-3696	aa909ffb-03e1-4e3f-8888-2212b23d90b7	NO	Not Available	Not Available	YES	18	-27667	Not Applicable	0	0	Not Available
TCGA-A6-2676	75	FEMALE	154.9	1305	45.9	19.12977447	Colon Adenocarcinoma	Colon	Dead	T4	N0	M0	Stage IIB	0	1305			TUMOR FREE				75	Cecum	TCGA-A6-2676	89a6384e-1cea-440b-9f17-d57cb0805174	NO	Not Available	Not Available	NO	25	-27403	Not Applicable	0	447	Not Available	TCGA-A6-2676-D2539;TCGA-A6-2676-D2541;TCGA-A6-2676-D2538;TCGA-A6-2676-D2540	716560b1-bfca-4513-9253-66e8ce01bffa;108e080e-0872-4a94-9b2a-b8990dc5b718;6c3085ac-6d53-49fe-a8c0-4585b9ae2945;5b1553bb-4c01-431e-b6c3-32fd8f32636b	Not Available;Not Available;Not Available;Not Available	25;25;25;25	111;113;111;111	76;76;76;76	5- FU;5-FU;Oxaliplatin;Leucovorin	Not Available;Not Available;Not Available;Not Available	10;10;10;10	3;3;3;3	461-576;2765-3456;116-122;550-600	mg;mg;mg;mg	ADJUVANT;ADJUVANT;ADJUVANT;ADJUVANT	Not Applicable;Not Applicable;Not Applicable;Not Applicable
TCGA-D5-6898	51	FEMALE	164	229	100	37.18024985	Colon Adenocarcinoma	Colon	Alive	T2	N0	M0	Stage I	0	229			TUMOR FREE				51	Sigmoid Colon	TCGA-D5-6898	27e2438d-bd01-4c50-9102-563276ed9922	NO	Not Available	23	NO	18	-18874	Not Applicable	0	45	Not Available
TCGA-CM-4752	58	MALE	163	396	71.2	26.79814822	Colon Adenocarcinoma	Colon	Alive	T3	N0	M0	Stage IIA	0	396			TUMOR FREE				58	Ascending Colon	TCGA-CM-4752	7ea546ce-f48a-4d9c-96b4-a0124c692870	NO	Not Available	Not Available	NO	10	-21519	Not Applicable	0	123	Not Available
TCGA-G4-6588	58	FEMALE	166	796	57	20.68515024	Colon Adenocarcinoma	Colon	Alive	T3	N0	M0	Stage IIA	0	796			TUMOR FREE				58	Cecum	TCGA-G4-6588	93690a96-421c-4c59-85ba-fa6dd538c721	NO	Not Available	Not Available	NO	11	-21532	Not Applicable	0	644	Not Available
TCGA-AA-3930	66	MALE	Not Available	61	Not Available		Colon Adenocarcinoma	Colon	Dead	T3	N2	M1	Stage IV	0	61			WITH TUMOR				66	Ascending Colon	TCGA-AA-3930	81f6b141-2195-4091-9cd3-dfb022663949	NO	Not Available	Not Available	Not Available	18	-24321	Not Applicable	0	0	Not Available	TCGA-AA-3930-D37377	7BFAB3A6-37A3-4A3A-9D2D-FF9B6CAE4884	Not Available	3	31	Not Available	Capecitabine	Clinical Progressive Disease	12	Not Available	Not Available	Not Available	Not Available	Not Applicable
TCGA-CA-5256	54	FEMALE	160	379	52	20.3125	Colon Adenocarcinoma	Colon	Alive	T3	N0	M0	Stage IIA	0	379			TUMOR FREE				54	Hepatic Flexure	TCGA-CA-5256	17633a60-e12b-4a7c-bd8a-c16341ddc606	NO	Not Available	Not Available	Not Available	5	-19785	Not Applicable	0	0	Not Available	TCGA-CA-5256-D70889;TCGA-CA-5256-D70890;TCGA-CA-5256-D70891	528CCCB5-6DF2-456B-BDF6-1CE1FB302BA5;25467727-76C8-4DBE-BB26-2F51C287E804;A8E9F2B5-BB30-43C6-81DA-577AEFBC529C	Not Available;Not Available;Not Available	10;10;10	206;206;206	20;20;20	oxaliplatin;5-Fluorouracil;Folinic Acid	Complete Response;Complete Response;Complete Response	3;3;3	Not Available;Not Available;Not Available	Not Available;Not Available;Not Available	Not Available;Not Available;Not Available	Not Available;Not Available;Not Available	Not Applicable;Not Applicable;Not Applicable
TCGA-AA-A02K	50	MALE	Not Available	426	Not Available		Colon Adenocarcinoma	Colon	Dead	T4	N2	M1	Stage IV	1	306			WITH TUMOR				50	Ascending Colon	TCGA-AA-A02K	10881458-55b2-41d1-8358-4ee6ccb8ec85	NO	Not Available	Not Available	Not Available	15	-18506	Not Applicable	0	0	Not Available	TCGA-AA-A02K-D37383;TCGA-AA-A02K-D37384;TCGA-AA-A02K-D37385;TCGA-AA-A02K-D37386	284D9612-89A5-4F4D-82AD-D73C214BF630;DA114F4F-D777-4640-A175-AC51FF4D0346;B72BBC44-9B88-4103-84CC-157C43ADFAE9;AD48478E-2CDC-4B13-B6E6-61CAE4FEE9E9	Not Available;Not Available;Not Available;Not Available	3;3;3;3	275;275;275;275	31;31;31;31	Folinic acid;5-Fluorouracil;Irinotecan;Bevacizumab	Clinical Progressive Disease;Clinical Progressive Disease;Clinical Progressive Disease;Clinical Progressive Disease	12;12;12;12	Not Available;Not Available;Not Available;Not Available	Not Available;Not Available;Not Available;Not Available	Not Available;Not Available;Not Available;Not Available	Not Available;Not Available;Not Available;Not Available	Not Applicable;Not Applicable;Not Applicable;Not Applicable
TCGA-D5-5541	63	MALE	170	1701	81	28.02768166	Colon Adenocarcinoma	Colon	Alive	T3	N1a	M0	Stage IIIB	0	1701			TUMOR FREE				63	Sigmoid Colon	TCGA-D5-5541	94067eb7-98b7-4975-bab1-c09e1b454a25	NO	Not Available	36	NO	25	-23109	Not Applicable	0	202	Not Available	TCGA-D5-5541-D13833	a81be0b5-fa86-4b78-91df-05546d47d69c	Not Available	4	279	19	Calcium Foliatum, fluorouracilum, oxaliplatinum, dexamethassone	Not Available	7	12	Calcium Foliatum 768mg, fluorouracilum 3890mg, oxaliplatinum 163,2mg, dexamethassone 8mg	mg	ADJUVANT	Not Applicable
TCGA-AA-A00W	80	MALE	Not Available	456	Not Available		Colon Adenocarcinoma	Colon	Alive	T1	N0	M0	Stage I	0	456			WITH TUMOR				80	Sigmoid Colon	TCGA-AA-A00W	fa96d094-0165-401c-8fd5-6d1ee4ef3994	NO	Not Available	Not Available	Not Available	15	-29311	Not Applicable	0	30	Not Available
TCGA-D5-6923	57	MALE	187	378	109	31.17046527	Colon Adenocarcinoma	Colon	Alive	T2	N0	M0	Stage I	0	378			TUMOR FREE				57	Sigmoid Colon	TCGA-D5-6923	b3c267aa-345d-40d8-a8da-f9f08c64f9c7	NO	Not Available	10	NO	16	-21118	Not Applicable	0	43	Not Available
TCGA-CK-5915	63	MALE	Not Available	0	Not Available		Colon Adenocarcinoma	Colon	Alive	T2	N0	MX	Stage I	0	0			TUMOR FREE				63	Sigmoid Colon	TCGA-CK-5915	c658f35d-ceeb-4189-8e3d-03e3b9706667	NO	Not Available	Not Available	YES	Not Available	-23040	Not Applicable	0	0	Not Available
TCGA-G4-6321	60	FEMALE	178.2	672	100	31.49086576	Colon Adenocarcinoma	Colon	Alive	T2	N1	MX	Stage III	0	672			TUMOR FREE				60	Cecum	TCGA-G4-6321	e7dbfca1-9657-4952-8e0d-dec6373dda5b	NO	Not Available	110	YES	13	-21921	Not Applicable	0	572	Not Available	TCGA-G4-6321-D21918;TCGA-G4-6321-D21919;TCGA-G4-6321-D21917	939cf32b-c067-4fe7-b0d4-5ab549c56393;cdfb2842-633d-48b2-8a2b-47d9c6ffa86e;2de2d207-7fac-4c6a-b0b3-57c575eff4f3	Not Available;Not Available;Not Available	30;30;22	257;257;243	103;103;103	Fluorouracil;Leucovorin;Oxaliplatin	Not Available;Not Available;Not Available	1;1;2	12;12;11	824;824;175	mg;mg;mg	ADJUVANT;ADJUVANT;ADJUVANT	Not Applicable;Not Applicable;Not Applicable
TCGA-AA-A01G	63	MALE	Not Available	365	Not Available		Colon Mucinous Adenocarcinoma	Colon	Alive	T3	N0	M0	Stage IIA	0	365			WITH TUMOR				63	Cecum	TCGA-AA-A01G	6f2b5a14-569c-4084-8c67-b1a44d787897	NO	Not Available	Not Available	Not Available	15	-23133	Not Applicable	0	31	Not Available
TCGA-AA-3715	77	MALE	Not Available	579	Not Available		Colon Adenocarcinoma	Colon	Dead	T3	N0	M0	Stage II	1	153			WITH TUMOR				77	Ascending Colon	TCGA-AA-3715	e394e9ec-7288-4ede-9ef8-41b631d100dd	NO	Not Available	Not Available	Not Available	18	-28428	Not Applicable	0	30	Not Available
TCGA-AA-3680	67	FEMALE	Not Available	335	Not Available		Colon Adenocarcinoma	Colon	Dead	T4	N2	M1	Stage IV	0	335			WITH TUMOR				67	Cecum	TCGA-AA-3680	f3b9defb-88ed-4c95-9feb-7197d869676c	NO	Not Available	Not Available	Not Available	18	-24655	Not Applicable	0	0	Not Available	TCGA-AA-3680-D37466;TCGA-AA-3680-D37467;TCGA-AA-3680-D37468	CC56A6EE-BBEF-44F2-876A-0AB791B6F9B1;60CA88E0-83DA-4B36-BE1D-F18C24A1D8E7;AE2B4E60-C99E-48F0-8B68-5A121C279908	Not Available;Not Available;Not Available	3;3;3	90;90;90	31;31;31	Folinic acid;5-Fluorouracil;Oxaliplatin	Clinical Progressive Disease;Clinical Progressive Disease;Clinical Progressive Disease	12;12;12	Not Available;Not Available;Not Available	Not Available;Not Available;Not Available	Not Available;Not Available;Not Available	Not Available;Not Available;Not Available	Not Applicable;Not Applicable;Not Applicable
TCGA-D5-6932	69	MALE	168	346	75	26.57312925	Colon Adenocarcinoma	Colon	Alive	T3	N0	M0	Stage IIA	0	346			TUMOR FREE				69	Transverse Colon	TCGA-D5-6932	131e0571-de86-415f-b3fb-dc9f971258d3	NO	Not Available	Not Available	YES	21	-25466	Not Applicable	0	19	Not Available
TCGA-AZ-6598	77	FEMALE	Not Available	1503	Not Available		Colon Adenocarcinoma	Colon	Dead	T3	N0	MX	Stage II	0	1503			Not Available				77	Discrepancy	TCGA-AZ-6598	a8b4284d-cbbb-43e3-897b-d04af4bfba74	Not Available	Not Available	Not Available	Not Available	29	-28182	1503	0	Not Available	Not Available
TCGA-AA-3538	54	FEMALE	Not Available	791	Not Available		Colon Adenocarcinoma	Colon	Alive	T2	N0	M0	Stage I	0	791			WITH TUMOR				54	Descending Colon	TCGA-AA-3538	c594196e-49ef-4195-a6b6-4ef4a1d9ec15	NO	Not Available	Not Available	Not Available	18	-19752	Not Applicable	0	0	Not Available
TCGA-AA-3684	65	FEMALE	Not Available	0	Not Available		Colon Mucinous Adenocarcinoma	Colon	Alive	T4	N2	M1	Stage IV	0	0			WITH TUMOR				65	Cecum	TCGA-AA-3684	d761bc06-dee8-478a-be99-8af9c504e49c	NO	Not Available	Not Available	Not Available	18	-23741	Not Applicable	0	0	Not Available
TCGA-AA-3556	78	MALE	Not Available	700	Not Available		Not Available	Colon	Alive	T2	N0	M0	Stage I	0	700			WITH TUMOR				78	Sigmoid Colon	TCGA-AA-3556	fd16b634-2e04-44a3-862d-fb03cd73c057	NO	Not Available	Not Available	Not Available	18	-28704	Not Applicable	0	0	Not Available
TCGA-AZ-6601	68	MALE	162	3042	59	22.48132907	Colon Adenocarcinoma	Colon	Dead	T3	N0	M0	Stage II	1	2270		Locoregional Disease	WITH TUMOR				68	Sigmoid Colon	TCGA-AZ-6601	7ad0617e-bc4a-4869-8419-744f04d9b7a3	Not Available	Not Available	Not Available	Not Available	15	-25082	3042	0	Not Available	Not Available
TCGA-AA-3688	80	MALE	Not Available	578	Not Available		Colon Adenocarcinoma	Colon	Alive	T3	N1	M1	Stage IV	0	578			WITH TUMOR				80	Sigmoid Colon	TCGA-AA-3688	2c9996bb-af6e-4424-881a-e81b9c9aeb78	NO	Not Available	Not Available	Not Available	18	-29220	Not Applicable	0	0	Not Available
TCGA-AA-3841	66	MALE	Not Available	1124	Not Available		Colon Adenocarcinoma	Colon	Alive	T3	N0	M0	Stage IIA	0	1124			WITH TUMOR				66	Sigmoid Colon	TCGA-AA-3841	7dfbc0ed-e684-4966-8b59-fb6b9e80c129	NO	Not Available	Not Available	Not Available	18	-24230	Not Applicable	0	0	Not Available	TCGA-AA-3841-D37472;TCGA-AA-3841-D37473;TCGA-AA-3841-D37474	906C70DA-8292-4D49-8219-0605D0D83B41;61C33BB9-928A-45B2-9AAE-FE545603CFCF;4C4944D0-9643-4CFB-9322-92554CEE4DA5	Not Available;Not Available;Not Available	3;3;3	242;242;242	59;59;59	Folinic acid;5-Fluorouracil;Oxaliplatin	Complete Response;Complete Response;Complete Response	12;12;12	Not Available;Not Available;Not Available	Not Available;Not Available;Not Available	Not Available;Not Available;Not Available	Not Available;Not Available;Not Available	Not Applicable;Not Applicable;Not Applicable
TCGA-AA-3502	73	MALE	Not Available	1065	Not Available		Colon Adenocarcinoma	Colon	Alive	T2	N0	M0	Stage I	0	1065			WITH TUMOR				73	Transverse Colon	TCGA-AA-3502	8368d745-c74d-4236-ba75-16ca7aaeb3ca	NO	Not Available	Not Available	Not Available	18	-26724	Not Applicable	0	31	Not Available
TCGA-AY-6386	66	FEMALE	153	542	86	36.73800675	Colon Adenocarcinoma	Colon	Alive	T3	N1a	M0	Stage IIIB	0	542			TUMOR FREE				66	Cecum	TCGA-AY-6386	35c9264f-34ec-4d75-ab80-aaac86108fc8	NO	Not Available	Not Available	YES	1	-24453	Not Applicable	0	169	Not Available	TCGA-AY-6386-D21745;TCGA-AY-6386-D21748;TCGA-AY-6386-D21747	dcd152ef-7b0f-4554-8701-587498c2fb1b;beee8dab-75b8-4e6b-a1a8-bd422660278c;9cf53d79-7012-4ee9-bd20-adcaaa841a4c	Not Available;Not Available;Not Available	20;20;20	246;246;246	73;73;73	5FU;Oxaliplatin;Leucovorin	Not Available;Not Available;Not Available	2;2;2	12;12;12	2800;85;200	mg/m2;mg/m2;mg/m2	ADJUVANT;ADJUVANT;ADJUVANT	Not Applicable;Not Applicable;Not Applicable
TCGA-AZ-4615	84	MALE	170	1002	84	29.06574394	Colon Adenocarcinoma	Colon	Alive	T3	N1	M0	Stage IIIB	1	688			Not Available				84	Not Available	TCGA-AZ-4615	bf69a4ce-ec7e-4752-a86d-dcc80e3c9a57	Not Available	Not Available	50	Not Available	22	-30908	Not Applicable	0	506	Not Available	TCGA-AZ-4615-D20214	9550a75a-dc24-400b-92c2-7665b57c6325	Not Available	6	264	89	XELODA	Not Available	1	8	Not Available	Not Available	ADJUVANT	Not Applicable
TCGA-D5-6533	68	FEMALE	156	775	51	20.9566075	Colon Adenocarcinoma	Colon	Alive	T4b	N0	M0		0	775			TUMOR FREE				68	Transverse Colon	TCGA-D5-6533	fa83dfb5-7386-4a35-9861-aa866478d5f1	NO	Not Available	0	NO	15	-24971	Not Applicable	0	40	Not Available	TCGA-D5-6533-D34457	752BD87B-FBD0-4A45-AA82-C60FF3B4B3F3	Not Available	15	195	67	Oxaliplatin, Folinic acid, Fluorouracil	Complete Response	8	Not Available	Not Available	Not Available	Not Available	Not Applicable
TCGA-AZ-4308	47	FEMALE	Not Available	3324	73		Colon Adenocarcinoma	Colon	Alive	T3	N1	M0	Stage IIIB	0	3324			TUMOR FREE				47	Sigmoid Colon	TCGA-AZ-4308	3d8fd9b2-9aa2-4c81-8843-535ae66d6140	Not Available	Not Available	1	Not Available	11	-17321	Not Applicable	0	1715	Not Available	TCGA-AZ-4308-D20205;TCGA-AZ-4308-D31198;TCGA-AZ-4308-D72532	309da8a6-9b7a-4a25-b3cf-72f765484963;fb00dbc1-fe8e-499f-a828-6f339a1095ba;2D0F4E33-22EC-4990-80E0-158C353540BB	Not Available;Not Available;Not Available	6;25;11	196;191;196	53;50;53	Folinic acid;Avastin;Leucovorin	Not Available;Complete Response;Complete Response	1;4;7	6;Not Available;Not Available	Not Available;Not Available;Not Available	Not Available;Not Available;Not Available	ADJUVANT;Not Available;Not Available	Not Applicable;Not Applicable;Not Applicable
TCGA-NH-A50T	68	FEMALE	160.02	553	73.5	28.70376111	Colon Adenocarcinoma	Colon	Alive	T3	N0	MX	Stage IIA	0	553			TUMOR FREE				68	Splenic Flexure	TCGA-NH-A50T	490EABCA-4575-4BD6-9604-6B6E23D069CE	NO	Not Available	Not Available	NO	8	-25089	Not Applicable	0	125	Not Available
TCGA-G4-6293	49	FEMALE	150	4051	64.5	28.66666667	Colon Adenocarcinoma	Colon	Alive	T3	N1	M0	Stage III	0	4051			TUMOR FREE				49	Transverse Colon	TCGA-G4-6293	27d9c162-11bb-48fb-a41a-aa05fcb4c1c2	NO	Not Available	Not Available	YES	27	-18076	Not Applicable	0	3203	Not Available	TCGA-G4-6293-D21800	b280e2a2-cbfb-45dd-9277-bb4a0c42f558	Not Available	19	235	25	Fluorouracil	Not Available	1	4	500	mg/m2	ADJUVANT	Not Applicable
TCGA-AA-3542	69	MALE	Not Available	395	Not Available		Colon Adenocarcinoma	Colon	Alive	T3	N2	M0	Stage IIIC	0	395			WITH TUMOR				69	Sigmoid Colon	TCGA-AA-3542	9dcb4e16-b582-4cd0-87cf-04f480ec2cec	NO	Not Available	Not Available	Not Available	18	-25324	Not Applicable	0	0	Not Available	TCGA-AA-3542-D37453;TCGA-AA-3542-D37454;TCGA-AA-3542-D37455	977CAA41-165B-4CFC-966E-54A9B8400418;C5B20829-CD88-4658-A64D-378175527DD5;FA7BF379-E96D-4367-95B2-B00912AE20E1	Not Available;Not Available;Not Available	3;3;3	214;214;214	30;30;30	Folinic acid;5-Fluorouracil;Oxaliplatin	Complete Response;Complete Response;Complete Response	12;12;12	Not Available;Not Available;Not Available	Not Available;Not Available;Not Available	Not Available;Not Available;Not Available	Not Available;Not Available;Not Available	Not Applicable;Not Applicable;Not Applicable
TCGA-AY-6196	47	MALE	Not Available	6	Not Available		Colon Mucinous Adenocarcinoma	Colon	Alive	T3	N2b		Stage IIIC	0	6			TUMOR FREE				47	Cecum	TCGA-AY-6196	2c30dc20-18a8-44f9-ab10-558c1e5634dc	NO	Not Available	Not Available	NO	14	-17311	Not Applicable	0	6	Not Available
TCGA-CA-6717	57	MALE	168	388	58	20.54988662	Colon Mucinous Adenocarcinoma	Colon	Alive	T3	N0	M0	Stage IIA	0	388			TUMOR FREE				57	Ascending Colon	TCGA-CA-6717	268c01b3-d2ce-44c0-a2fe-ea846a1253cc	Not Available	Not Available	Not Available	Not Available	8	-20984	Not Applicable	0	10	Not Available	TCGA-CA-6717-D70860;TCGA-CA-6717-D70861;TCGA-CA-6717-D70862	0CBC9366-A33A-4693-8D94-0F35F6A6D07B;885F39FF-3425-4DF0-9AA1-21700116EE9A;9D0EF700-AC63-4DFE-A616-CF5C42039D73	Not Available;Not Available;Not Available	10;10;10	318;318;318	128;128;128	oxaliplatin;5-Fluorouracil;Folinic Acid	Complete Response;Complete Response;Complete Response	3;3;3	Not Available;Not Available;Not Available	Not Available;Not Available;Not Available	Not Available;Not Available;Not Available	Not Available;Not Available;Not Available	Not Applicable;Not Applicable;Not Applicable
TCGA-AA-3524	85	MALE	Not Available	1096	Not Available		Colon Adenocarcinoma	Colon	Alive	T3	N0	M0	Stage II	0	1096			WITH TUMOR				85	Sigmoid Colon	TCGA-AA-3524	03efbc94-a43d-4db0-9377-e397348430a6	NO	Not Available	Not Available	Not Available	18	-31197	Not Applicable	0	0	Not Available
TCGA-CM-5860	44	MALE	182	974	100.7	30.40091776	Colon Adenocarcinoma	Colon	Alive	T3	N0	M0	Stage IIA	0	974			TUMOR FREE				44	Ascending Colon	TCGA-CM-5860	96e013d9-8e89-46a7-8d07-bae95af36708	NO	Not Available	Not Available	NO	11	-16344	Not Applicable	0	304	Not Available	TCGA-CM-5860-D15254;TCGA-CM-5860-D15257;TCGA-CM-5860-D15258;TCGA-CM-5860-D15253	4ba86384-0a23-4be8-8325-35f6d8b205df;adf45a83-5b88-431b-b19c-a7c9ef785048;a83b56b5-b668-4477-b60c-6df4812fea50;615d6a0c-5eb5-45db-9971-0001fd1f9cd8	Not Available;Not Available;Not Available;Not Available	15;15;15;15	211;211;211;197	57;57;57;57	Leucovorin;Fluorouracil;Fluorouracil;Oxaliplatin	Not Available;Not Available;Not Available;Not Available	8;8;8;8	12;12;12;11	850;850;2602.17;180	mg;mg;mg;mg	ADJUVANT;ADJUVANT;ADJUVANT;ADJUVANT	Not Applicable;Not Applicable;Not Applicable;Not Applicable
TCGA-F4-6854	77	FEMALE	170	16	66	22.83737024	Colon Adenocarcinoma	Colon	Alive	T3	N0	M0	Stage IIA	0	16			TUMOR FREE				77	Sigmoid Colon	TCGA-F4-6854	01240896-3f3f-4bf9-9799-55c87bfacf36	NO	Not Available	Not Available	NO	7	-28272	Not Applicable	0	16	Not Available
TCGA-CM-4750	34	FEMALE	173	244	84.5	28.23348592	Colon Adenocarcinoma	Colon	Alive	T1	N1b	M0	Stage IIIA	0	244			TUMOR FREE				34	Not Available	TCGA-CM-4750	c777a777-373a-4773-9566-6c373261f00a	NO	Not Available	4	YES	24	-12478	Not Applicable	0	244	Not Available	TCGA-CM-4750-D9917;TCGA-CM-4750-D9914;TCGA-CM-4750-D9915;TCGA-CM-4750-D9916	f1f12f68-b591-4801-b1a8-66c57856433c;52a49370-98c2-41f8-a0bf-4f67af1d0fae;0d015d60-0914-4165-8746-4ed9f2f0a395;0d47bdc8-bec1-4090-b4be-f7bfe1c3ea6a	Not Available;Not Available;Not Available;Not Available	17;17;17;17	210;168;210;210	49;49;49;49	Fluorouracil;Oxaliplatin;Leucovorin;Fluorouracil	Not Available;Not Available;Not Available;Not Available	1;1;1;1	11;9;12;12	2300-4650;80-165;40-770;400-750	mg;mg;mg;mg	ADJUVANT;ADJUVANT;ADJUVANT;ADJUVANT	Not Applicable;Not Applicable;Not Applicable;Not Applicable
TCGA-A6-5664	80	MALE	180.3	672	70.3	21.62538617	Colon Adenocarcinoma	Colon	Alive	T4a	N2a	MX	Stage IIIC	1	183			WITH TUMOR				80	Cecum	TCGA-A6-5664	f88c0259-58ff-4bcc-a777-7705cdbd8213	NO	Not Available	Not Available	YES	31	-29426	Not Applicable	0	362	Not Available	TCGA-A6-5664-D15804;TCGA-A6-5664-D15810;TCGA-A6-5664-D15776;TCGA-A6-5664-D15775;TCGA-A6-5664-D15809;TCGA-A6-5664-D15811;TCGA-A6-5664-D15774;TCGA-A6-5664-D15777;TCGA-A6-5664-D15812;TCGA-A6-5664-D33770;TCGA-A6-5664-D33771;TCGA-A6-5664-D33772;TCGA-A6-5664-D33773;TCGA-A6-5664-D33774	c3a8627d-8872-491d-a670-a382c96334f2;e2446b99-586f-4a4a-bdac-86b3baa79ee1;3b3a45ac-d472-4def-ba9b-d3b9b9b128ed;2e02ab32-cfd5-4435-9bbb-d0d5cd74e318;24d21731-0c40-44e8-8a1b-f6317f78b0d2;dc3ca0c7-d4f6-4569-9e6a-3ab0421a3c62;cee020b0-05cb-4773-86d0-24f266a4c239;fb3b27ca-4360-4a50-ba63-27801b3a2451;7cad8852-e503-4c95-a4f7-ca6c11e54542;3BA99B8C-D023-41EB-BD42-E479F3EBDEDF;07B9A3D8-5A9A-42A5-9C94-C102D…	Not Available;Not Available;Not Available;Not Available;Not Available;Not Available;Not Available;Not Available;Not Available;Not Available;Not Available;Not Available;Not Available;Not Available	1;1;31;31;1;1;31;31;1;16;16;16;16;16	Not Available;Not Available;275;273;Not Available;Not Available;273;259;Not Available;635;391;635;635;637	301;301;231;231;301;301;231;231;301;301;301;301;301;301	Irinotecan;Leucovorin;Fluorouracil;Leucovorin;Bevacizumab;Fluorouracil;Oxaliplatin;Bevacizumab;Fluorouracil;Irinotecan;Bevacizumab;Leucovorin;Fluorouracil;Fluorouracil	Not Available;Not Available;Not Available;Not Available;Not Available;Not Available;Not Available;Not Available;Not Available;Clinical Progressive Disease;Clinical Progressive Disease;Clinical Progressive Disease;Clinical Progressive Disease;Clinical Progressive Disease	9;9;8;8;9;9;8;8;9;7;7;7;7;7	4;4;4;4;1;4;4;3;4;Not Available;Not Available;Not Available;Not Available;Not Available	320-331;50-150;4392-4416;50-100;339;736;150;334-343;4416;Not Available;Not Available;Not Available;Not Available;Not Available	mg;mg;mg;mg;mg;mg;mg;mg;mg;Not Available;Not Available;Not Available;Not Available;Not Available	PALLIATIVE;PALLIATIVE;PALLIATIVE;PALLIATIVE;PALLIATIVE;PALLIATIVE;PALLIATIVE;PALLIATIVE;PALLIATIVE;Not Available;Not Available;Not Available;Not Available;Not Available	Not Applicable;Not Applicable;Not Applicable;Not Applicable;Not Applicable;Not Applicable;Not Applicable;Not Applicable;Not Applicable;Not Applicable;Not Applicable;Not Applicable;Not Applicable;Not Applicable
TCGA-AA-3977	65	MALE	Not Available	761	Not Available		Colon Adenocarcinoma	Colon	Alive	T2	N0			0	761			WITH TUMOR				65	Sigmoid Colon	TCGA-AA-3977	33e989b9-fac4-47d8-b429-269044ac772a	NO	Not Available	Not Available	Not Available	18	-23832	Not Applicable	0	31	Not Available
TCGA-CK-5916	71	FEMALE	Not Available	643	Not Available		Colon Adenocarcinoma	Colon	Dead	T1	N0	M0	Stage I	1	292			WITH TUMOR				71	Cecum	TCGA-CK-5916	38d65618-4857-490e-86b3-0a3f772a9f60	NO	Not Available	Not Available	NO	Not Available	-26024	643	0	Not Available	Not Available
TCGA-AA-3655	68	MALE	Not Available	1856	Not Available		Colon Adenocarcinoma	Colon	Alive	T3	N0	M0	Stage II	0	1856			WITH TUMOR				68	Sigmoid Colon	TCGA-AA-3655	31a3877d-3e82-450e-811f-3448b06f3950	NO	Not Available	Not Available	Not Available	18	-24896	Not Applicable	0	0	Not Available
TCGA-AA-3520	86	FEMALE	Not Available	731	Not Available		Colon Adenocarcinoma	Colon	Alive	T3	N0	M0	Stage II	0	731			WITH TUMOR				86	Ascending Colon	TCGA-AA-3520	5f1399ef-8100-49e7-806f-9f532e55c0ba	NO	Not Available	Not Available	Not Available	18	-31531	Not Applicable	0	0	Not Available
TCGA-F4-6807	51	FEMALE	166	1309	57	20.68515024	Colon Adenocarcinoma	Colon	Alive	T3	N2b	M0	Stage IIIC	0	1309			TUMOR FREE				51	Hepatic Flexure	TCGA-F4-6807	9382987c-b5b3-48fe-8194-4d83fe340cd0	NO	Not Available	Not Available	NO	25	-18690	Not Applicable	0	16	Not Available	TCGA-F4-6807-D35070	7599BE98-8FE6-4E14-A6BF-8F31624CF90F	Not Available	14	284	73	Xeloda	Complete Response	9	Not Available	Not Available	Not Available	Not Available	Not Applicable
TCGA-AA-3555	81	FEMALE	Not Available	911	Not Available		Colon Mucinous Adenocarcinoma	Colon	Alive	T3	N0	M0	Stage IIA	1	91			WITH TUMOR				81	Hepatic Flexure	TCGA-AA-3555	36eaf209-c332-4321-b6aa-51a3368ecd79	NO	Not Available	Not Available	Not Available	18	-29617	Not Applicable	0	30	Not Available
TCGA-D5-6537	64	MALE	176	146	80	25.82644628	Colon Adenocarcinoma	Colon	Dead	T3	N1a	MX	Stage IIIB	1	123			TUMOR FREE				64	Transverse Colon	TCGA-D5-6537	ebc5a6f8-34fd-48c1-a2b9-7f60f45fbf27	NO	Not Available	18	YES	9	-23381	Not Applicable	0	137	Not Available
TCGA-G4-6297	55	FEMALE	Not Available	2506	64		Colon Adenocarcinoma	Colon	Alive	T3	N2	M1	Stage IV	1	439			WITH TUMOR				55	Cecum	TCGA-G4-6297	622cc1c4-d721-4b5c-a88b-216d6368660b	NO	Not Available	Not Available	YES	30	-20103	Not Applicable	0	2289	Not Available	TCGA-G4-6297-D22073;TCGA-G4-6297-D22080;TCGA-G4-6297-D22087;TCGA-G4-6297-D22074;TCGA-G4-6297-D22096;TCGA-G4-6297-D22071;TCGA-G4-6297-D22093;TCGA-G4-6297-D22076;TCGA-G4-6297-D22089;TCGA-G4-6297-D22079;TCGA-G4-6297-D22084;TCGA-G4-6297-D22086;TCGA-G4-6297-D22082;TCGA-G4-6297-D22097;TCGA-G4-6297-D22068	26aae8b9-b217-4ae4-84d2-20eb58eaa2b2;f0c7c99e-319d-4edb-b480-dd3e75e87b4e;25C9F9E7-35F7-4297-95CE-B9DAD4C1947F;6ab9bc08-f684-4502-8451-741d5a9dbff9;FEAAEA2D-1E20-4535-A045-B8681E6342A9;8425101a-756c-410d-81a8-2076b80de3bb;99251907-ED41-4F3E-B4C8-B927812A6053;991cc478-d3ed-4616-beae-0cc297dd9613;D9C655DD-4834-48B8-92CE-1F9B3F354760;c9ab9ffe-f904-4dfa-914c-0e8d4b3ed184;f7189321-dcef-43c0-9505-44974…	Not Available;Not Available;Not Available;Not Available;Not Available;Not Available;Not Available;Not Available;Not Available;Not Available;Not Available;Not Available;Not Available;Not Available;Not Available	19;19;19;19;19;19;19;19;19;19;19;19;19;19;19	103;1181;Not Available;103;Not Available;103;2373;726;1636;719;1181;1181;1076;2450;103	33;1041;1377;33;2450;33;1687;565;1377;565;1041;1041;1041;2450;33	Fluorouracil;Bevacizumab;Bevacizumab;Leucovorin;Oxaliplatin;Oxaliplatin;Irinotecan;Cetuximab;Xeloda;Irinotecan;Fluorouracil;Leucovorin;Oxaliplatin;Fluorouracil;Avastin	Not Available;Not Available;Not Available;Not Available;Not Available;Not Available;Not Available;Not Available;Not Available;Not Available;Not Available;Not Available;Not Available;Not Available;Not Available	1;1;1;1;1;1;1;1;1;1;1;1;1;1;1	Not Available;10;61;Not Available;4;Not Available;45;23;13;12;10;10;3;1;Not Available	400;445;712;400;168;85;300;760;3600;342;800;800;170;792;5	mg/m2;mg;mg;mg/m2;mg;mg/m2;mg;mg;mg/day;mg;mg;mg;mg;mg;mg/kg	ADJUVANT;RECURRENCE;PROGRESSION;ADJUVANT;PROGRESSION;ADJUVANT;PROGRESSION;PROGRESSION;PROGRESSION;PROGRESSION;PROGRESSION;RECURRENCE;PROGRESSION;PROGRESSION;ADJUVANT	Not Applicable;Not Applicable;Not Applicable;Not Applicable;Not Applicable;Not Applicable;Not Applicable;Not Applicable;Not Applicable;Not Applicable;Not Applicable;Not Applicable;Not Applicable;Not Applicable;Not Applicable
TCGA-G4-6298	90	MALE	Not Available	0	59.4		Colon Adenocarcinoma	Colon	Dead	T4a	N1	MX	Stage IIIB	1				WITH TUMOR				90	Cecum	TCGA-G4-6298	ab9cc98a-86ae-4913-bcb2-cc3aeff8abb1	NO	Not Available	Not Available	NO	30	-32873	0	0	Not Available	Not Available	TCGA-G4-6298-D21968;TCGA-G4-6298-D21967	b201fb4c-7422-447a-87c1-c46516ed2b91;4b271363-fb42-41fc-ba0a-4a1866ebd1d7	Not Available;Not Available	20;20	0;0	0;0	Irinotecan;Erbitux	Not Available;Not Available	1;1	4;4	176;440	mg;mg	PROGRESSION;PROGRESSION	Not Applicable;Not Applicable
TCGA-G4-6628	78	MALE	169	2424	91	31.86162949	Colon Adenocarcinoma	Colon	Alive	T2	N0	M0	Stage I	0	2424			Not Available				78	Cecum	TCGA-G4-6628	2c0a725a-e829-4d84-89d9-d0d47f6cfa37	NO	Not Available	Not Available	YES	2	-28772	Not Applicable	0	1606	Not Available
TCGA-AA-A00A	80	MALE	Not Available	1157	Not Available		Colon Adenocarcinoma	Colon	Alive	T3	N0	M0	Stage IIA	0	1157			WITH TUMOR				80	Ascending Colon	TCGA-AA-A00A	10628a61-bd5e-4415-af97-631c5ca320cb	NO	Not Available	Not Available	Not Available	15	-29463	Not Applicable	0	0	Not Available
TCGA-AZ-6608	55	FEMALE	Not Available	59	Not Available		Colon Adenocarcinoma	Colon	Dead	T2	N1	M0	Stage IIIA	0	59			Discrepancy				55	Sigmoid Colon	TCGA-AZ-6608	f1e6ce83-b4a0-4643-8e8e-a1ef8a158a27	Not Available	Not Available	Not Available	Not Available	2	-20094	59	0	Not Available	Not Available
TCGA-G4-6295	70	FEMALE	Not Available	254	59		Colon Adenocarcinoma	Colon	Alive	T3	N0	M0	Stage II	0	254			TUMOR FREE				70	Cecum	TCGA-G4-6295	e17959bd-045d-4540-b43a-c3863e8ff3c0	NO	Not Available	Not Available	YES	28	-25758	Not Applicable	0	254	Not Available
TCGA-AD-6901	78	MALE	170	682	69	23.87543253	Colon Adenocarcinoma	Colon	Dead	T3	N0	MX		1	468		Metastatic	WITH TUMOR				78	Cecum	TCGA-AD-6901	b76d1de7-6447-474d-bf67-77e0bb2da73a	NO	Not Available	1	NO	25	-28579	Not Applicable	0	31	Not Available	TCGA-AD-6901-D47119	CCB03758-E07C-42D8-B066-C6C9C73796AC	Not Available	22	214	61	Xeloda	Complete Response	8	Not Available	Not Available	Not Available	Not Available	Not Applicable
TCGA-CM-5861	63	FEMALE	164	457	122	45.35990482	Colon Adenocarcinoma	Colon	Alive	T3	N0	M0	Stage IIA	1	335		Locoregional Disease	Not Available				63	Cecum	TCGA-CM-5861	9743d31a-ea8f-4847-87d2-ebf77cc5983d	Not Available	Not Available	Not Available	NO	18	-23253	Not Applicable	0	335	Not Available
TCGA-AA-3695	63	FEMALE	Not Available	0	Not Available		Colon Adenocarcinoma	Colon	Alive	T3	N2	M1	Stage IV	0	0			WITH TUMOR				63	Cecum	TCGA-AA-3695	23d0681a-912a-408f-b19a-0bbcf5ffc2f3	NO	Not Available	Not Available	Not Available	18	-23164	Not Applicable	0	0	Not Available
TCGA-A6-6650	69	FEMALE	162.6	627	94.7	35.81862387	Colon Adenocarcinoma	Colon	Alive	T3	N0	M0	Stage IIA	0	627			TUMOR FREE		FPPP	TCGA	69	Discrepancy	TCGA-A6-6650	6cd8d2dd-5545-43b0-b796-ae0506d62eb8	NO	Not Available	Not Available	NO	20	-25516	Not Applicable	0	173	Not Available
TCGA-AA-A029	67	MALE	Not Available	1581	Not Available		Colon Adenocarcinoma	Colon	Alive	T3	N0	M0	Stage II	0	1581			WITH TUMOR				67	Cecum	TCGA-AA-A029	93ca8937-97c0-4f6e-bdec-66d32f2a7b3d	NO	Not Available	Not Available	Not Available	15	-24686	Not Applicable	0	120	Not Available
TCGA-A6-6653	82	MALE	182.8	742	98.3	29.41718658	Colon Adenocarcinoma	Colon	Alive	T2	N0	M0	Stage I	0	742			TUMOR FREE				82	Ascending Colon	TCGA-A6-6653	68801d41-535f-4b38-989b-ef4fe5f00039	YES	Abnormal	Not Available	NO	10	-29996	Not Applicable	0	91	Not Available
TCGA-AA-3979	84	MALE	Not Available	730	Not Available		Colon Adenocarcinoma	Colon	Alive	T3	N0	M0	Stage IIA	0	730			WITH TUMOR				84	Sigmoid Colon	TCGA-AA-3979	af17788e-a562-43aa-bd36-fd3e031f483c	NO	Not Available	Not Available	Not Available	18	-30742	Not Applicable	0	0	Not Available
TCGA-NH-A6GC	66	FEMALE	165.1	389	107	39.25451638	Colon Mucinous Adenocarcinoma	Colon	Alive	T4b	N1b	M1b	Stage IVB	0	389			Unknown				66	Descending Colon	TCGA-NH-A6GC	0687BEA4-911A-4EF2-9FA2-531EF6BA7910	NO	Not Available	1	NO	3	-24355	Not Applicable	0	40	Not Available	TCGA-NH-A6GC-D60511;TCGA-NH-A6GC-D60512;TCGA-NH-A6GC-D60513	38D95D8B-82F3-487D-9992-7A0D08960E60;0FD6191F-0FF6-4426-8563-73D20C9BD713;072FE925-4152-4D53-82CE-09E9B5CC0652	Not Available;Not Available;Not Available	10;10;10	Not Available;Not Available;Not Available	186;186;186	fluorouracil;oxaliplatin;bevacizumab	Not Applicable;Not Applicable;Not Applicable	6;6;6	Not Available;Not Available;Not Available	Not Available;Not Available;Not Available	Not Available;Not Available;Not Available	Not Available;Not Available;Not Available	Not Applicable;Not Applicable;Not Applicable
TCGA-DM-A280	70	FEMALE	159	236	63	24.91990032	Colon Mucinous Adenocarcinoma	Colon	Dead	T3	N0	M0	Stage IIA	0	236			Not Available				70	Ascending Colon	TCGA-DM-A280	6775CE57-B4CF-425C-A898-061BB9A8A1A8	YES	Normal	Not Available	NO	27	-25649	236	0	236	Not Available
TCGA-AA-A017	57	FEMALE	Not Available	457	Not Available		Colon Adenocarcinoma	Colon	Alive	T3	N0	M0	Stage IIA	0	457			WITH TUMOR				57	Sigmoid Colon	TCGA-AA-A017	af06cde0-c69a-4bb1-a234-8023b95e4835	NO	Not Available	Not Available	Not Available	15	-21032	Not Applicable	0	31	Not Available
TCGA-AA-3869	76	MALE	Not Available	822	Not Available		Colon Adenocarcinoma	Colon	Dead	T4	N2	M1	Stage IV	0	822			WITH TUMOR				76	Cecum	TCGA-AA-3869	39d3b5b3-d51e-4d77-a8aa-2977fa734fab	NO	Not Available	Not Available	Not Available	18	-28062	Not Applicable	0	0	Not Available	TCGA-AA-3869-D37491;TCGA-AA-3869-D37492;TCGA-AA-3869-D37493;TCGA-AA-3869-D37494;TCGA-AA-3869-D37495;TCGA-AA-3869-D37496	DA64549C-BBD5-4E27-B064-182E142FC782;ECAD1937-2E65-4E73-959F-DF8DA17FBAD6;7BB5F82C-B67C-4405-840E-B5EB1385A49D;70A670E1-B68A-4FDE-804F-E54569FE7655;689C50C2-8AC3-4B58-BA25-84BE69AE99F1;634D660B-99EA-421D-A10D-A9B924C6AB3B	Not Available;Not Available;Not Available;Not Available;Not Available;Not Available	3;3;3;3;3;3	365;396;761;761;580;761	92;365;365;365;365;608	Capecitabine;Folinic acid;5-Fluorouracil;Irinotecan;Bevacizumab;Cetuximab	Partial Response;Partial Response;Partial Response;Partial Response;Partial Response;Partial Response	12;12;12;12;12;12	Not Available;Not Available;Not Available;Not Available;Not Available;Not Available	Not Available;Not Available;Not Available;Not Available;Not Available;Not Available	Not Available;Not Available;Not Available;Not Available;Not Available;Not Available	Not Available;Not Available;Not Available;Not Available;Not Available;Not Available	Not Applicable;Not Applicable;Not Applicable;Not Applicable;Not Applicable;Not Applicable
TCGA-CM-6677	75	FEMALE	167	337	99.5	35.6771487	Colon Adenocarcinoma	Colon	Alive	T3	N0	M0	Stage IIA	0	337			TUMOR FREE				75	Hepatic Flexure	TCGA-CM-6677	a85e8208-a6f5-4e91-8f35-ef574f4273fc	NO	Not Available	Not Available	YES	Not Available	-27575	Not Applicable	0	153	Not Available
TCGA-AA-A01R	47	MALE	Not Available	1065	Not Available		Colon Mucinous Adenocarcinoma	Colon	Alive	T3	N2	M0	Stage III	1	608			WITH TUMOR				47	Ascending Colon	TCGA-AA-A01R	97f6c8d3-09a0-4128-8f10-41e736648a5f	NO	Not Available	Not Available	Not Available	15	-17289	Not Applicable	0	29	Not Available	TCGA-AA-A01R-D37394;TCGA-AA-A01R-D37395;TCGA-AA-A01R-D37396	D951161C-677D-4A62-9684-DD8794840413;EF93527A-31EB-43F2-98FB-343C3AE08F54;8EF3060A-3D3D-4F10-83A7-29CB9FDF2D8A	Not Available;Not Available;Not Available	3;3;3	820;820;820	60;669;669	5-Fluorouracil;Folinic acid;Irinotecan	Partial Response;Partial Response;Partial Response	12;12;12	Not Available;Not Available;Not Available	Not Available;Not Available;Not Available	Not Available;Not Available;Not Available	Not Available;Not Available;Not Available	Not Applicable;Not Applicable;Not Applicable
TCGA-DM-A0X9	71	FEMALE	170	3641	86	29.75778547	Colon Adenocarcinoma	Colon	Alive	T3	N0	M0	Stage IIA	0	3641			Not Available				71	Discrepancy	TCGA-DM-A0X9	75ea63a9-357b-4566-bd78-eaa67809decd	YES	Normal	Not Available	YES	10	-26217	Not Applicable	0	3429	Not Available
TCGA-AZ-4614	71	FEMALE	Not Available	172	70		Colon Adenocarcinoma	Colon	Dead	T4a	N1	M1	Stage IVA	0	172			WITH TUMOR				71	Not Available	TCGA-AZ-4614	3334201d-a3c0-45ec-a9ed-cf48cc8c38e8	Not Available	Not Available	Not Available	Not Available	21	-26267	172	0	Not Available	Not Available
TCGA-CM-4748	53	MALE	176	792	89.8	28.99018595	Colon Mucinous Adenocarcinoma	Colon	Alive	T4a	N1a	M0	Stage IIIB	0	792			TUMOR FREE				53	Transverse Colon	TCGA-CM-4748	cd845618-4cc4-49c2-9055-c171d4c24ee1	NO	Not Available	Not Available	NO	10	-19509	Not Applicable	0	214	Not Available	TCGA-CM-4748-D8952;TCGA-CM-4748-D8951;TCGA-CM-4748-D8954;TCGA-CM-4748-D8953;TCGA-CM-4748-D33829;TCGA-CM-4748-D33830;TCGA-CM-4748-D33832;TCGA-CM-4748-D33833;TCGA-CM-4748-D33835;TCGA-CM-4748-D33837;TCGA-CM-4748-D33838	3ff80bdd-5baf-45b1-a8ff-9fddc1b4a34f;b1b3b1e6-0123-4bf9-96d0-4ce2774d4221;5087eeea-c516-4cce-a7cb-06359bc561a4;1c8484ba-c8e5-4fdb-a458-c6da76730125;6589D529-DF32-4845-817C-4B19554CF287;276FBB94-B1E7-4154-961B-0B78CE2BCFBE;711D3DA5-341B-4192-9BEE-893C7345A568;575D70B6-ED2E-42D8-8622-7DE4314F43B0;76DE2CCB-26BA-4C2B-AD02-F3CEE6D3643A;A0608323-E407-4B3A-8409-32F07626D6C4;BD739F62-0557-4954-8F18-02B97…	Not Available;Not Available;Not Available;Not Available;Not Available;Not Available;Not Available;Not Available;Not Available;Not Available;Not Available	17;17;17;17;19;19;19;19;19;19;19	229;229;229;229;214;365;335;518;518;Not Available;Not Available	75;75;75;75;153;276;304;396;396;670;670	Fluorouracil;Fluorouracil;Oxaliplatin;Leucovorin;Oxaliplatin;IRINOtecan HCl;BEVACIZumab;Floxuridine;Leucovorin Calcium;CETUXimab;IRINOtecan HCl	Not Available;Not Available;Not Available;Not Available;Stable Disease;Stable Disease;Stable Disease;Stable Disease;Stable Disease;Not Applicable;Not Applicable	1;1;1;1;7;7;7;7;7;7;7	12;12;12;12;Not Available;Not Available;Not Available;Not Available;Not Available;Not Available;Not Available	850;2500-2502.1;95-180;850;Not Available;Not Available;Not Available;Not Available;Not Available;Not Available;Not Available	mg;mg;mg;mg;Not Available;Not Available;Not Available;Not Available;Not Available;Not Available;Not Available	ADJUVANT;ADJUVANT;ADJUVANT;ADJUVANT;Not Available;Not Available;Not Available;Not Available;Not Available;Not Available;Not Available	Not Applicable;Not Applicable;Not Applicable;Not Applicable;Not Applicable;Not Applicable;Not Applicable;Not Applicable;Not Applicable;Not Applicable;Not Applicable
TCGA-AD-6888	73	MALE	183	472	96	28.66612918	Colon Adenocarcinoma	Colon	Dead	T3	N1b	M0	Stage IIIB	1	343			TUMOR FREE				73	Hepatic Flexure	TCGA-AD-6888	13eff2e5-e33a-485f-9ba4-8a7ccb3c7528	NO	Not Available	90	YES	22	-26816	Not Applicable	0	155	Not Available
TCGA-D5-6929	49	FEMALE	167	408	80	28.68514468	Colon Adenocarcinoma	Colon	Alive	T3	N1	M1	Stage IV	0	408			WITH TUMOR				49	Sigmoid Colon	TCGA-D5-6929	64b0461f-038d-4712-948e-818dc2f10eef	NO	Not Available	Not Available	NO	21	-17919	Not Applicable	0	146	Not Available	TCGA-D5-6929-D29898	5EED9D54-58D8-44C3-ADFA-E95A41C3B1D7	Not Available	30	216	48	oxaliplatinum+5 fluorouracilum	Not Available	3	7+12	158.1+3720	mg/m2	ADJUVANT	Not Applicable
TCGA-F4-6855	70	FEMALE	167	1442	80	28.68514468	Colon Adenocarcinoma	Colon	Alive	T3	N0	M0	Stage IIA	0	1442			TUMOR FREE				70	Sigmoid Colon	TCGA-F4-6855	1c111912-c664-42f5-9802-065b1994a2f4	Not Available	Not Available	Not Available	NO	7	-25890	Not Applicable	0	42	Not Available
TCGA-CM-5868	59	FEMALE	171	518	99.8	34.13015971	Colon Adenocarcinoma	Colon	Alive	T4a	N1a	M1a	Stage IVA	0	518			WITH TUMOR				59	Sigmoid Colon	TCGA-CM-5868	4aadf2a2-ce1e-4f94-b146-59292e83e7fd	YES	Normal	Not Available	NO	18	-21672	Not Applicable	0	304	Not Available	TCGA-CM-5868-D15265;TCGA-CM-5868-D15270;TCGA-CM-5868-D15266;TCGA-CM-5868-D15267;TCGA-CM-5868-D15269;TCGA-CM-5868-D15268	231ad9ed-6fbf-41e0-b7f6-f37b39bfe7c6;e1b8376b-e4a5-40b0-aa12-f2f19ef1d26a;91d3a944-24bc-4e79-9a0b-bcd64ee991b2;1071fb4b-8369-4469-8f2b-3263a3bd1f05;45dc93fc-8988-4181-bd98-c69db74aef7a;4f3182e8-b6a8-4457-b4c7-719105d866d1	Not Available;Not Available;Not Available;Not Available;Not Available;Not Available	15;15;15;15;15;15	Not Available;Not Available;Not Available;Not Available;Not Available;Not Available	31;316;45;45;316;78	Floxuridine;Fluorouracil;Oxaliplatin;Irinotecan HCl;Leucovorin;Dexamethasone	Not Available;Not Available;Not Available;Not Available;Not Available;Not Available	8;8;8;8;8;8	9;2;9;20;2;2	290;2200;180;260;850;25	mg;mg;mg;mg;mg;mg	ADJUVANT;ADJUVANT;ADJUVANT;ADJUVANT;ADJUVANT;ADJUVANT	Not Applicable;Not Applicable;Not Applicable;Not Applicable;Not Applicable;Not Applicable
TCGA-AA-A01I	76	MALE	Not Available	943	Not Available		Colon Adenocarcinoma	Colon	Alive	T2	N0	M0	Stage I	0	943			WITH TUMOR				76	Sigmoid Colon	TCGA-AA-A01I	86d18004-9478-4e46-83b4-4fbe445ccb70	NO	Not Available	Not Available	Not Available	15	-27759	Not Applicable	0	31	Not Available
TCGA-A6-5661	80	FEMALE	170	1020	69.1	23.9100346	Colon Adenocarcinoma	Colon	Alive	T3	N0	M0	Stage IIA	0	1020			TUMOR FREE				80	Ascending Colon	TCGA-A6-5661	4beee9d4-ee52-4fed-bcc4-d300f5ddd4d0	NO	Not Available	Not Available	YES	27	-29446	Not Applicable	0	306	Not Available
TCGA-AA-3941	84	FEMALE	Not Available	730	Not Available		Colon Adenocarcinoma	Colon	Alive	T4	N1b	M1a	Stage IVA	0	730			WITH TUMOR				84	Ascending Colon	TCGA-AA-3941	835c3e23-ac2b-4bc9-ac65-e3e81adecf77	NO	Not Available	Not Available	Not Available	18	-31015	Not Applicable	0	31	Not Available
TCGA-A6-2680	72	FEMALE	151	1068	52.6	23.06916363	Colon Adenocarcinoma	Colon	Alive	T3	N0	M0	Stage II	0	1068			TUMOR FREE				72	Hepatic Flexure	TCGA-A6-2680	ff1407c6-9174-4bae-a19b-d34ca71b898c	NO	Not Available	Not Available	NO	19	-26533	Not Applicable	0	522	Not Available
TCGA-AA-3662	80	FEMALE	Not Available	184	Not Available		Colon Adenocarcinoma	Colon	Alive	T4	N2	M1	Stage IV	0	184			WITH TUMOR				80	Sigmoid Colon	TCGA-AA-3662	d9fb85c3-ade1-47bf-8159-170f81eb130f	NO	Not Available	Not Available	Not Available	18	-29554	Not Applicable	0	0	Not Available	TCGA-AA-3662-D37403	7ABB665F-CA40-4858-A7EB-4D5B975E83F4	Not Available	3	184	62	Capecitabine	Partial Response	12	Not Available	Not Available	Not Available	Not Available	Not Applicable
TCGA-AA-3872	45	MALE	Not Available	0	Not Available		Colon Adenocarcinoma	Colon	Alive	T4	N2	M1	Stage IV	0	0			WITH TUMOR				45	Sigmoid Colon	TCGA-AA-3872	20ccd267-74e5-4574-a8e1-028bcd74aaeb	NO	Not Available	Not Available	Not Available	18	-16651	Not Applicable	0	0	Not Available
TCGA-SS-A7HO	44	FEMALE	167	1829	97.5	34.96002008	Colon Adenocarcinoma	Colon	Alive	T4a	N0	M0	Stage IIB	1	506		Locoregional Disease	WITH TUMOR				44	Cecum	TCGA-SS-A7HO	8D0FA506-3F51-4108-8427-7DABF270BCD4	NO	Not Available	1	NO	31	-16416	Not Applicable	0	1829	Not Available	TCGA-SS-A7HO-D71978;TCGA-SS-A7HO-D71979;TCGA-SS-A7HO-D71980	55A13292-9E26-4AFA-8FCF-9772EE2C47E2;6E855AC1-15F0-41DD-995C-21AA794684C2;056AC44F-3B85-41FF-9157-7475F0735646	Not Available;Not Available;Not Available	31;31;31	93;93;93	37;37;37	Oxaliplatin;5-FU;Leucovorin	Complete Response;Complete Response;Complete Response	3;3;3	Not Available;Not Available;Not Available	Not Available;Not Available;Not Available	Not Available;Not Available;Not Available	Not Available;Not Available;Not Available	Not Applicable;Not Applicable;Not Applicable
TCGA-AA-A02Y	73	MALE	Not Available	1216	Not Available		Colon Adenocarcinoma	Colon	Alive	T2	N0	M0	Stage I	0	1216			Discrepancy				73	Cecum	TCGA-AA-A02Y	a435fdf4-a89a-499e-9006-cbb5693eab26	NO	Not Available	Not Available	Not Available	15	-26724	Not Applicable	0	31	Not Available
TCGA-DM-A1D4	80	MALE	171	2821	59	20.17714852	Colon Adenocarcinoma	Colon	Dead	T3	N0	M0	Stage IIA	1	1920			Not Available				80	Cecum	TCGA-DM-A1D4	849442d3-eb82-416e-9d36-2fc15dfac67a	YES	Normal	Not Available	Not Available	Not Available	-29403	2821	0	2821	2821
TCGA-AA-3982	75	MALE	Not Available	822	Not Available		Colon Adenocarcinoma	Colon	Alive	T3	N1	M0	Stage IIIB	0	822			WITH TUMOR				75	Sigmoid Colon	TCGA-AA-3982	5a195baa-2d05-4273-a7c4-64cc816b0406	NO	Not Available	Not Available	Not Available	18	-27608	Not Applicable	0	0	Not Available
TCGA-DM-A28E	72	FEMALE	150	3648	75	33.33333333	Colon Adenocarcinoma	Colon	Alive	T3	N0	M0	Stage IIA	0	3648			Not Available				72	Sigmoid Colon	TCGA-DM-A28E	85BDC1AC-A1A4-46C2-BC2D-E5FABF5C89E9	YES	Normal	Not Available	YES	2	-26602	Not Applicable	0	3530	Not Available
TCGA-A6-2672	82	FEMALE	157	1419	51.5	20.89334253	Colon Adenocarcinoma	Colon	Alive	T3	N1	M0	Stage IIIB	0	1419			TUMOR FREE				82	Discrepancy	TCGA-A6-2672	b612d491-7442-4119-a53c-5ebcc35c31f4	NO	Not Available	Not Available	NO	4	-30237	Not Applicable	0	503	Not Available
TCGA-AA-3666	68	MALE	Not Available	61	Not Available		Colon Adenocarcinoma	Colon	Dead	T3	N1	M0	Stage III	0	61			WITH TUMOR				68	Cecum	TCGA-AA-3666	a512701f-88bb-4b05-8c94-fd285b9dd13e	NO	Not Available	Not Available	Not Available	18	-25020	61	0	Not Available	Not Available
TCGA-AA-3845	86	FEMALE	Not Available	0	Not Available		Colon Adenocarcinoma	Colon	Dead	T3	N0	M0	Stage IIA	0	0			WITH TUMOR				86	Ascending Colon	TCGA-AA-3845	bc02f801-081b-489b-87cb-d275c70299d5	NO	Not Available	Not Available	Not Available	18	-31593	0	0	Not Available	Not Available
TCGA-AA-3553	61	FEMALE	Not Available	730	Not Available		Colon Adenocarcinoma	Colon	Alive	T2	N0	M0	Stage I	0	730			WITH TUMOR				61	Sigmoid Colon	TCGA-AA-3553	d181c72b-843c-4b2d-b014-2a6dd1c3c1ec	NO	Not Available	Not Available	Not Available	18	-22524	Not Applicable	0	0	Not Available
TCGA-AD-6964	58	MALE	183	331	91	27.17310162	Colon Adenocarcinoma	Colon	Dead	T4a	N2b			1	325		Metastatic	WITH TUMOR				58	Cecum	TCGA-AD-6964	5e7074a6-5011-4dc5-950c-41365dbc6d09	YES	Normal	0	NO	17	-21457	Not Applicable	0	23	Not Available	TCGA-AD-6964-D47096	80AE8305-E49C-40BD-A961-158C125E4D50	Not Available	22	214	63	Folfox	Clinical Progressive Disease	8	Not Available	Not Available	Not Available	Not Available	Not Applicable
TCGA-AA-3851	74	MALE	Not Available	1006	Not Available		Colon Adenocarcinoma	Colon	Alive	T3	N0	M0	Stage IIA	0	1006			WITH TUMOR				74	Ascending Colon	TCGA-AA-3851	1add38c2-df6f-47c9-9373-0bec0e40baf8	NO	Not Available	Not Available	Not Available	18	-27090	Not Applicable	0	0	Not Available
TCGA-AA-3980	89	FEMALE	Not Available	242	Not Available		Colon Adenocarcinoma	Colon	Alive	T2	N0	M0	Stage I	0	242			WITH TUMOR				89	Sigmoid Colon	TCGA-AA-3980	384400c1-98d6-4cc3-8724-de6711f6208b	NO	Not Available	Not Available	Not Available	18	-32630	Not Applicable	0	0	Not Available
TCGA-AD-A5EK	51	MALE	190	500	100	27.70083102	Colon Adenocarcinoma	Colon	Alive	T2	N0	MX	Stage I	0	500			TUMOR FREE				51	Ascending Colon	TCGA-AD-A5EK	E8EC26BD-C88D-42B9-AC8A-AB121B8140F8	NO	Not Available	15	YES	12	-18731	Not Applicable	0	13	Not Available
TCGA-DM-A1HA	82	MALE	163	2600	67	25.21735858	Colon Adenocarcinoma	Colon	Alive	T3	N2	M0	Stage IIIC	0	2600			Not Available				82	Ascending Colon	TCGA-DM-A1HA	56c8b812-ca8e-4eb2-b0fe-f264316789bf	YES	Normal	Not Available	YES	Not Available	-30272	Not Applicable	0	2600	2600
TCGA-AA-3496	83	FEMALE	Not Available	31	Not Available		Colon Adenocarcinoma	Colon	Alive	T3	N0	M0	Stage II	0	31			WITH TUMOR				83	Ascending Colon	TCGA-AA-3496	639e1050-088a-48fe-a0ef-4a01a3468cac	NO	Not Available	Not Available	Not Available	18	-30438	Not Applicable	0	31	Not Available
TCGA-AA-3527	90	FEMALE	Not Available	0	Not Available		Colon Adenocarcinoma	Colon	Alive	T3	N0	M0	Stage IIA	0	0			WITH TUMOR				90	Cecum	TCGA-AA-3527	269e8ca8-722d-449b-ace1-6545bd72bdd6	NO	Not Available	Not Available	Not Available	18	-32871	Not Applicable	0	0	Not Available
TCGA-G4-6323	50	MALE	171.5	419	88.4	30.05550408	Colon Adenocarcinoma	Colon	Alive	Tis	N0	MX	Stage IA	0	419			TUMOR FREE				50	Cecum	TCGA-G4-6323	0c463362-7925-4d9a-9d63-098b50af2fb9	NO	Not Available	Not Available	NO	13	-18334	Not Applicable	0	201	Not Available
TCGA-F4-6704	60	MALE	183	47	163	48.6726985	Colon Mucinous Adenocarcinoma	Colon	Alive	T3	N2b	MX	Stage IIIC	0	47			TUMOR FREE				60	Sigmoid Colon	TCGA-F4-6704	c6ed47f4-358b-4f06-b5cd-cdf1d5c47b43	NO	Not Available	Not Available	NO	25	-21949	Not Applicable	0	47	Not Available
TCGA-AA-A00N	75	MALE	Not Available	122	Not Available		Colon Mucinous Adenocarcinoma	Colon	Dead	T4	N0	M0	Stage IIB	0	122			WITH TUMOR				75	Cecum	TCGA-AA-A00N	e457344d-76fb-46bf-b362-61a6e811d131	NO	Not Available	Not Available	Not Available	15	-27667	122	0	Not Available	Not Available
TCGA-AD-6889	76	MALE	Not Available	2532	Not Available		Colon Adenocarcinoma	Colon	Dead	T3	N0	M0	Stage IIA	1	1516			TUMOR FREE				76	Ascending Colon	TCGA-AD-6889	955464c8-9c62-430c-87b8-107db5c980a8	NO	Not Available	Not Available	Not Available	12	Not Available	Not Applicable	0	1720	Not Available	TCGA-AD-6889-D47707	2285FF7F-F87C-4232-BE93-94606723E640	Not Available	28	Not Available	42	Xeloda	Complete Response	8	Not Available	Not Available	Not Available	Not Available	Not Applicable
TCGA-AA-3531	75	FEMALE	Not Available	1035	Not Available		Colon Adenocarcinoma	Colon	Alive	T3	N0	M0	Stage IIA	0	1035			WITH TUMOR				75	Sigmoid Colon	TCGA-AA-3531	401a37f3-6630-4400-a811-a262351e37de	NO	Not Available	Not Available	Not Available	18	-27514	Not Applicable	0	0	Not Available
TCGA-AD-A5EJ	74	FEMALE	163	0	71	26.72287252	Colon Adenocarcinoma	Colon	Alive	T3	N0	MX	Stage IIA	0	0			TUMOR FREE				74	Cecum	TCGA-AD-A5EJ	613AA3E8-A70B-45A9-9C08-0C2346C8BF00	Unknown	Not Available	1	YES	12	-27180	Not Applicable	0	0	Not Available
TCGA-CK-4948	45	FEMALE	Not Available	4502	Not Available		Colon Adenocarcinoma	Colon	Alive	T3	N1	M0	Stage III	0	4502			TUMOR FREE				45	Sigmoid Colon	TCGA-CK-4948	5d73b382-3da3-4220-890e-2095228bbe6c	NO	Not Available	1	NO	30	-16736	Not Applicable	0	3116	Not Available
TCGA-AA-3506	77	MALE	Not Available	1765	Not Available		Colon Adenocarcinoma	Colon	Alive	T2	N0	M0	Stage I	0	1765			WITH TUMOR				77	Hepatic Flexure	TCGA-AA-3506	28033279-cc74-4775-afdf-2497f6ddb55c	NO	Not Available	Not Available	Not Available	18	-28275	Not Applicable	0	0	Not Available
TCGA-CM-5344	39	FEMALE	156	670	64.9	26.66831032	Colon Adenocarcinoma	Colon	Alive	T3	N1b	M0	Stage IIIB	0	670			TUMOR FREE				39	Sigmoid Colon	TCGA-CM-5344	b6202d8d-dd3c-4fa2-9242-6e55759846af	NO	Not Available	Not Available	YES	3	-14426	Not Applicable	0	304	Not Available	TCGA-CM-5344-D15264;TCGA-CM-5344-D15259;TCGA-CM-5344-D15262;TCGA-CM-5344-D15261;TCGA-CM-5344-D15260;TCGA-CM-5344-D15263	a3bae552-da95-42e8-b17c-c73532e66b4d;06418df1-95ee-4f7e-ac89-3b3af2d0490a;d4db4d65-33e4-4814-99eb-8354ca36eeca;82888328-8e75-4806-a3b5-fa5170d5a665;983af547-6cba-4e7d-a1c7-2ca7836f519c;c73bd755-af7e-413c-8d7d-ccd715806859	Not Available;Not Available;Not Available;Not Available;Not Available;Not Available	15;15;15;15;15;15	217;215;229;229;229;81	91;68;68;68;68;81	Pegfilgrastim (Peg G-CSF);Oxaliplatin;Fluorouracil;Fluorouracil;Leucovorin;Filgrastim (G-CSF)	Not Available;Not Available;Not Available;Not Available;Not Available;Not Available	8;8;8;8;8;8	10;11;12;12;12;1	6;140;2000;650;650;300	mg;mg;mg;mg;mg;ug	ADJUVANT;ADJUVANT;ADJUVANT;ADJUVANT;ADJUVANT;ADJUVANT	Not Applicable;Not Applicable;Not Applicable;Not Applicable;Not Applicable;Not Applicable
TCGA-AA-3831	66	MALE	Not Available	547	Not Available		Colon Adenocarcinoma	Colon	Alive	T3	N0	M0	Stage IIA	0	547			WITH TUMOR				66	Sigmoid Colon	TCGA-AA-3831	bce5579c-08c6-48e9-853e-fac85ba8cbea	NO	Not Available	Not Available	Not Available	18	-24411	Not Applicable	0	0	Not Available
TCGA-AA-A00J	80	MALE	Not Available	549	Not Available		Colon Mucinous Adenocarcinoma	Colon	Alive	T4	N1	M0	Stage IIIB	0	549			WITH TUMOR				80	Ascending Colon	TCGA-AA-A00J	56e612e8-2c29-4782-be79-2813cc8dd2e6	NO	Not Available	Not Available	Not Available	15	-29371	Not Applicable	0	0	Not Available	TCGA-AA-A00J-D37416	B3019D2B-1967-4313-8010-AE45C7D73ADA	Not Available	3	245	31	5-Fluorouracil	Partial Response	12	Not Available	Not Available	Not Available	Not Available	Not Applicable
TCGA-F4-6805	58	FEMALE	162	1047	60	22.86236854	Colon Adenocarcinoma	Colon	Alive	T3	N0	M0	Stage IIA	0	1047			TUMOR FREE				58	Descending Colon	TCGA-F4-6805	e76258b7-e13a-4b05-855b-d792701ffba1	NO	Not Available	Not Available	NO	25	-21241	Not Applicable	0	16	Not Available	TCGA-F4-6805-D35065	8EEA3753-54B7-4A29-9F52-588A974F7AA9	Not Available	14	111	29	Xeloda	Complete Response	9	Not Available	Not Available	Not Available	Not Available	Not Applicable
TCGA-D5-6538	79	FEMALE	152	521	57	24.67105263	Colon Adenocarcinoma	Colon	Alive	T3	N2	M0	Stage IIIB	0	521			TUMOR FREE				79	Hepatic Flexure	TCGA-D5-6538	a117ace8-ac5a-48d8-8aee-3024d6f0f873	Not Available	Not Available	Not Available	NO	13	-29194	Not Applicable	0	246	Not Available	TCGA-D5-6538-D28625	fe993031-2966-48c0-af72-b6e31f2652ec	Not Available	27	Not Available	23	XELODA	Not Available	2	Not Available	500mg	mg	ADJUVANT	Not Applicable
TCGA-A6-A567	56	MALE	188	1881	84	23.76641014	Colon Adenocarcinoma	Colon	Dead	T3	N1	M1	Stage IV	1	612		Metastatic	WITH TUMOR				56	Sigmoid Colon	TCGA-A6-A567	857A5889-19E7-4208-8362-F1377C408037	Unknown	Not Available	Not Available	YES	18	-20493	1881	0	Not Available	Not Available
TCGA-A6-2681	73	FEMALE	170.1	1387	79.6	27.51087734	Colon Adenocarcinoma	Colon	Alive	T3	N0	M0	Stage IIA	1	1150			TUMOR FREE				73	Cecum	TCGA-A6-2681	7d8eab0a-e6c8-4449-9ebf-50c41db94a06	NO	Not Available	Not Available	NO	14	-26929	Not Applicable	0	552	Not Available
TCGA-AA-3525	90	MALE	Not Available	1	Not Available		Colon Adenocarcinoma	Colon	Alive	T3	N1	M0	Stage IIIB	0	1			WITH TUMOR				90	Hepatic Flexure	TCGA-AA-3525	b107565b-7558-4745-952b-689178367e1c	NO	Not Available	Not Available	Not Available	18	-32871	Not Applicable	0	0	Not Available
TCGA-AZ-5407	51	FEMALE	Not Available	2683	Not Available		Colon Adenocarcinoma	Colon	Alive	T1	N0	M0	Stage I	0	2683			TUMOR FREE				51	Cecum	TCGA-AZ-5407	b718134c-5231-4f29-a423-7bad17c93fc5	Not Available	Not Available	Not Available	Not Available	29	-18820	Not Applicable	0	1395	Not Available
TCGA-AA-3986	73	MALE	Not Available	580	Not Available		Colon Adenocarcinoma	Colon	Alive	T2	N0	M0	Stage I	0	580			WITH TUMOR				73	Transverse Colon	TCGA-AA-3986	04d7a52f-a89b-4114-a608-a6254b4d604f	NO	Not Available	Not Available	Not Available	18	-26967	Not Applicable	0	30	Not Available
TCGA-G4-6627	84	MALE	176	2175	80	25.82644628	Colon Adenocarcinoma	Colon	Alive	T3	N0	M0	Stage IIA	1	1003			Not Available				84	Ascending Colon	TCGA-G4-6627	19089ae0-b590-4649-9d94-a147fa506e32	NO	Not Available	6	YES	14	-30697	Not Applicable	0	1434	Not Available
TCGA-DM-A28C	74	MALE	180	2475	70	21.60493827	Colon Adenocarcinoma	Colon	Dead	T3	N0	M0	Stage IIA	1	1929			Not Available				74	Sigmoid Colon	TCGA-DM-A28C	F83B909C-DA90-41ED-B532-A2EF9371CFF9	NO	Not Available	Not Available	YES	27	-27073	2475	0	2475	Not Available
[truncated: 126 more columns]
