# Supplementary material for: An Intratumor Heterogeneity-Related Signature for Predicting Prognosis, Immune Landscape, and Chemotherapy Response in Colon Adenocarcinoma
Source: Front Med (Lausanne). 2022 Jul 7;9:925661. doi: 10.3389/fmed.2022.925661 (PMC9302538; doi:10.3389/fmed.2022.925661)
Supplement: Supplementary file 5 [file Table_2.csv]

Sample	Time	Status	RiskScore	CEACAM5	ENO2	GABBR1	MC1R	SLC44A4
			Coef=	-0.15233956	0.113295033	0.159639519	0.5952466	0.039993577
TCGA.4N.A93T01	0.4	0	0.647081487	10.67344	2.521967	4.482247	1.636728	7.439739
TCGA.5M.AAT601	0.794520548	1	0.56308631	6.180092	3.471004	2.614725	0.8896698	4.108783
TCGA.A6.267401	3.646575342	0	0.282153626	9.300771	3.689405	3.502645	0.9986382	3.186541
TCGA.A6.267701	2.02739726	1	0.4866965	9.015166	1.734119	3.177634	1.692189	3.726852
TCGA.A6.267901	3.742465753	0	0.0547128	9.093937	1.848694	1.189283	1.291695	6.798534
TCGA.A6.268301	1.380821918	1	1.281249065	9.725648	1.553979	1.493544	3.479691	6.928338
TCGA.A6.268401	3.087671233	0	0.018706661	8.71077	2.773459	3.273811	0.6359754	3.257788
TCGA.A6.268601	3.084931507	1	0.090355645	6.980919	4.855117	0.8107935	0.4224332	5.572858
TCGA.A6.380901	2.728767123	0	-0.250831951	7.443833	3.862904	1.038986	0.1243837	5.141032
TCGA.A6.565601	2.742465753	0	-0.248773184	9.525564	1.710312	1.004091	1.035934	5.79214
TCGA.A6.566101	2.794520548	0	0.504105917	8.838333	3.596966	3.781068	1.105708	4.53169
TCGA.A6.665001	1.717808219	0	-0.171649694	9.360292	1.089548	2.160778	0.9332871	5.760204
TCGA.A6.665101	1.81369863	0	0.055767097	8.235203	3.155185	1.952829	0.7065756	5.513688
TCGA.A6.678001	1.676712329	0	-0.478398294	7.918873	2.570066	1.071704	0.1059717	5.066264
TCGA.A6.678101	1.638356164	0	0.065961798	7.868651	3.848872	1.098391	0.7184085	5.641749
TCGA.A6.A56501	1.353424658	1	-0.065036476	10.72468	3.212444	2.579939	0.8328657	7.430741
TCGA.A6.A56601	2.076712329	1	0.293877296	9.095001	3.483563	2.410702	1.120756	5.820081
TCGA.A6.A56B01	4.687671233	1	1.178830643	9.438062	3.618938	3.511049	2.477608	4.283769
TCGA.AA.348901	0.58630137	1	0.161591851	9.506665	3.034896	3.077346	0.9675161	4.97124
TCGA.AA.351401	0.084931507	0	0.058901959	9.006148	1.976967	0.5697147	1.469936	6.025734
TCGA.AA.351701	3.249315068	0	0.529505873	8.709414	3.607573	3.065177	1.169379	6.555598
TCGA.AA.352701	0	0	0.697829503	6.673532	2.181128	0.6677314	1.860361	6.335807
TCGA.AA.354201	1.082191781	0	-0.610513341	8.734431	1.964959	0.1564717	0.4774059	4.708572
TCGA.AA.356101	1.161643836	0	-0.970709183	9.743708	0.6880532	0.5173835	0.1758912	6.21091
TCGA.AA.366701	1.167123288	0	0.037120214	9.527217	2.377923	0.9865347	1.326358	6.803227
TCGA.AA.367201	0	0	0.690937847	7.67503	5.026903	2.234775	1.132505	6.494724
TCGA.AA.368401	0	0	0.228010705	8.744189	4.132506	1.494293	0.9722346	6.867019
TCGA.AA.369601	0.419178082	1	-0.016146968	9.342571	1.531931	2.576702	1.023308	5.327654
TCGA.AA.371501	1.58630137	1	0.990160613	6.713241	5.522306	2.240283	1.463376	3.963028
TCGA.AA.381101	0.838356164	1	0.842949922	7.811716	3.746349	2.713922	1.523328	6.714467
TCGA.AA.381201	2.920547945	0	0.062154995	9.497879	3.678176	2.048531	0.793533	7.325284
TCGA.AA.384101	3.079452055	0	0.146521889	9.690068	3.306956	1.855675	1.159969	6.534405
TCGA.AA.384501	0	1	0.439904328	8.407303	3.867482	2.104758	1.206096	5.715307
TCGA.AA.384801	0.838356164	1	0.817876302	8.992529	2.673245	2.373953	2.187371	5.098993
TCGA.AA.387201	0	0	0.060014274	8.670037	3.178501	1.166167	0.973152	6.382619
TCGA.AA.394701	2.750684932	0	-0.161401917	6.671007	3.017606	1.679957	0.05058249	5.367862
TCGA.AA.395201	0.167123288	1	-0.029912906	9.49888	1.76373	1.695111	1.182097	6.077839
TCGA.AA.397901	2	0	-0.869767361	10.14069	2.209442	0.1871064	0.2564274	6.056847
TCGA.AA.398201	2.252054795	0	-0.625458284	9.956776	2.067395	0.643485	0.4561743	7.072765
TCGA.AA.A00401	1.161643836	0	0.8438416	7.732907	3.615614	1.057899	2.024727	5.954551
TCGA.AA.A00O01	2.252054795	0	-0.262584138	8.885328	1.818043	1.560486	0.6749677	5.854443
TCGA.AA.A00R01	0.082191781	0	0.898933502	4.080757	4.778476	2.068781	0.6348376	6.777901
TCGA.AA.A01R01	2.917808219	0	0.690977454	7.523728	4.029345	1.99699	1.401643	5.688722
TCGA.AA.A01T01	2.753424658	0	0.190535731	9.5901	3.833435	0.651607	1.385136	7.217621
TCGA.AA.A02201	0	0	1.099908505	7.386755	4.986461	3.534923	1.390988	6.700275
TCGA.AA.A02K01	1.167123288	1	0.67449608	9.65665	3.084696	3.087233	1.765538	6.30927
TCGA.AA.A02R01	1.835616438	1	0.79372242	3.935781	4.264777	2.308808	0.7220681	2.793797
TCGA.AA.A03F01	0	0	-0.124760841	9.236424	3.76608	2.174742	0.3518217	7.477159
TCGA.AM.582101	0.076712329	0	0.337606062	8.378411	4.10044	1.533682	1.331975	2.793453
TCGA.AY.407001	1.35890411	1	0.278346422	8.534025	2.909549	2.111049	1.120586	6.119651
TCGA.AY.619601	0.016438356	0	0.466811504	8.665363	3.6914	3.00748	1.138045	5.279391
TCGA.AZ.430801	9.106849315	0	-0.121697646	8.697252	2.387894	1.252569	0.8080299	6.295131
TCGA.AZ.431501	4.865753425	0	-0.568605317	8.890934	2.332816	0.1802752	0.3880661	6.545179
TCGA.AZ.432301	0.117808219	1	0.675271187	8.135574	4.580459	2.718787	1.289755	4.849518
TCGA.AZ.461401	0.471232877	1	-0.034607598	7.133303	2.666939	0.6536095	0.6699474	6.170988
TCGA.AZ.659801	4.117808219	1	-0.324189175	10.17734	4.497912	1.080815	0.6209382	4.362678
TCGA.AZ.659901	0.564383562	1	-0.520192786	10.99631	1.6589	2.060613	0.600755	7.013188
TCGA.AZ.660601	0.978082192	1	-0.471758054	9.346574	1.683362	0.9673184	0.5457381	7.053817
TCGA.AZ.660701	0.265753425	1	0.179756152	7.264342	4.125345	1.198627	0.6626284	5.832091
TCGA.CA.525401	1.057534247	0	0.562438957	9.716144	4.086575	0.8933933	1.965975	6.669636
TCGA.CA.525601	1.038356164	0	-0.88918276	9.346889	1.711372	0.08404385	0.1558813	5.866535
TCGA.CA.671801	0.838356164	1	0.337438601	5.429009	3.31732	1.668891	0.5502121	4.86885
TCGA.CK.591201	4.090410959	1	-0.911995825	10.16607	0.7687509	0.1911305	0.4120065	6.847242
TCGA.CK.674601	0	0	0.713194909	4.752272	4.960002	2.576663	0.3894622	5.802108
TCGA.CM.474801	2.169863014	0	0.239644809	10.26767	3.063488	1.432012	1.628549	6.469669
TCGA.CM.534101	2.421917808	0	-0.706724025	9.075988	2.109729	0.4844599	0.1653704	6.528825
TCGA.CM.534801	1.915068493	0	0.322556749	9.998559	3.77395	1.186817	1.508343	8.272931
TCGA.CM.586201	0.419178082	1	-0.376888712	6.345052	1.649812	0.3487752	0.2233978	5.354438
TCGA.CM.616101	1.252054795	0	-0.546327757	8.691487	1.900783	0.5986158	0.4155413	5.487581
TCGA.CM.616701	1.249315068	0	0.185716964	9.20402	3.263993	2.148608	1.075727	5.869281
TCGA.CM.617101	1.169863014	0	0.142740395	8.458688	4.250936	1.898623	0.7187943	5.470082
TCGA.CM.667501	1.087671233	0	0.307984409	9.352108	5.223066	0.5746809	1.26884	7.349143
TCGA.D5.554001	4.673972603	0	-0.409510405	7.171435	1.282282	0.9484939	0.4479716	2.99138
TCGA.D5.653401	3.605479452	0	0.141514036	8.533095	2.99478	1.406371	1.08562	5.786536
TCGA.D5.653601	1.487671233	0	0.68475844	10.23656	2.882766	2.473784	2.112259	6.635059
TCGA.D5.692801	0.969863014	0	0.589894241	7.197473	4.243942	2.382655	1.042305	5.119376
TCGA.DM.A1DB01	3.693150685	1	0.472727073	8.998056	1.779911	3.265546	1.520834	5.382125
TCGA.DM.A1HA01	7.123287671	0	0.722839099	6.931645	2.108347	2.185329	1.983268	0.2635224
TCGA.DM.A28501	0.490410959	1	-0.413324879	10.254	1.877618	1.398495	0.775193	6.284862
TCGA.F4.646301	2.978082192	0	-0.346339259	9.407086	2.640705	1.228266	0.6225031	5.524154
TCGA.F4.670301	3.989041096	0	-0.019151287	7.999924	3.242267	1.395407	0.7744965	3.711655
TCGA.F4.670401	0.128767123	0	0.054227709	8.823646	3.363505	1.610478	0.8816701	5.88701
TCGA.G4.629901	6.21369863	0	0.584227099	7.578306	4.057764	1.8961	1.31885	4.781891
TCGA.G4.630201	0	0	0.087370323	9.36149	3.766573	1.828483	0.9219862	6.152345
TCGA.G4.631001	5.301369863	0	-0.423845355	9.771383	2.756856	1.626787	0.4155705	6.133943
TCGA.G4.632101	1.84109589	0	-1.206386025	12.05514	1.143734	0.3747179	0.1808557	8.327232
TCGA.G4.662601	0.002739726	1	-0.337438018	10.67805	1.827039	1.179435	1.059977	6.576677
TCGA.NH.A5IV01	0	0	0.017231382	7.561179	3.559407	1.883836	0.3718031	6.095622
TCGA.NH.A6GA01	0.82739726	1	0.420126488	10.14826	3.711664	1.501853	1.749072	6.618828
TCGA.NH.A6GC01	1.065753425	0	0.72381122	10.44371	3.974502	3.104608	1.818602	7.160532
TCGA.SS.A7HO01	5.010958904	0	-0.318251501	8.194394	0.7015428	2.085546	0.5890376	4.176655
TCGA.WS.AB4501	5.835616438	0	-0.180178751	8.655107	2.743995	1.422411	0.8352062	2.581134
TCGA.3L.AA1B11	1.301369863	0	-0.141281966	9.876983	2.597198	2.586708	0.6933634	6.087493
TCGA.4T.AA8H11	1.054794521	0	-0.201530663	10.56413	2.261063	2.317556	0.8624712	6.708089
TCGA.5M.AAT411	0.134246575	1	-0.212344641	10.59553	4.291023	2.249325	0.5786402	5.303536
TCGA.5M.AATE11	3.287671233	0	-0.574866553	9.698197	1.304617	2.652398	0.1841736	5.543131
TCGA.A6.267111	3.646575342	1	-0.119307691	8.773644	2.616913	1.876962	0.6398471	6.007915
TCGA.A6.267211	3.887671233	0	0.422267569	7.218989	4.755103	2.054475	0.6662867	6.468422
TCGA.A6.267511	3.619178082	0	-0.466288313	10.75385	2.563065	1.254472	0.6791346	6.927364
TCGA.A6.267611	3.575342466	1	-0.030068683	6.21788	4.977435	0.5601945	0.2314078	3.152203
TCGA.A6.267811	3.523287671	0	-1.063520863	10.56632	1.412893	0.3458993	0.1619522	5.862272
TCGA.A6.268011	2.926027397	0	-0.348515262	9.486211	1.174082	0.9494064	0.9266766	6.511756
TCGA.A6.268111	3.8	0	-0.626471059	10.48299	2.628564	0.6605809	0.5172727	6.484545
TCGA.A6.268211	1.161643836	1	-0.352378823	9.755768	3.656096	1.220227	0.4598051	6.278488
TCGA.A6.268511	3.104109589	0	-0.258361945	9.454457	3.100637	1.662553	0.5265486	6.296103
TCGA.A6.380711	2.887671233	0	-0.636940266	10.42056	1.55873	2.150078	0.2634491	6.847907
TCGA.A6.380811	2.778082192	0	-0.261628607	8.527295	2.86956	1.440618	0.4179038	5.840275
TCGA.A6.381011	3.043835616	0	-0.227832493	10.60554	3.063759	2.539464	0.6186503	6.677418
TCGA.A6.410511	1.210958904	1	-0.145631142	9.262589	2.896945	2.421456	0.5726695	5.245304
TCGA.A6.410711	2.704109589	0	-0.434877537	10.01447	3.334369	0.6136325	0.5907323	6.585147
TCGA.A6.565711	2.635616438	0	-0.426266927	9.570253	2.836184	1.249189	0.5401066	4.736238
TCGA.A6.565911	2.536986301	0	-0.555098298	10.49088	2.262012	1.705379	0.4833912	5.671415
TCGA.A6.566011	2.432876712	0	-0.832787677	10.36623	1.617501	0.6654364	0.3342719	6.449542
TCGA.A6.566211	1.967123288	0	0.108452427	10.05902	2.921022	2.026588	1.207216	6.695752
TCGA.A6.566411	1.84109589	0	-0.301597888	9.848893	3.413933	1.659329	0.5172717	5.980905
TCGA.A6.566511	1.838356164	0	-0.162911319	8.467963	4.712022	1.386746	0.1851967	6.541765
TCGA.A6.566611	2.726027397	0	-0.527399147	10.0205	2.553552	1.553805	0.4590413	4.713837
TCGA.A6.566711	2.430136986	0	-0.528889285	11.28452	3.249742	1.201105	0.6440205	6.173868
TCGA.A6.613711	2.257534247	0	-0.588864186	10.80423	2.743339	0.6480079	0.5739009	7.530723
TCGA.A6.613811	1.876712329	0	-0.667730147	10.44568	2.585362	0.9410928	0.2893529	7.705726
TCGA.A6.614011	2.010958904	0	-0.604100326	11.0951	2.52168	0.9862762	0.6002926	7.14259
TCGA.A6.614111	0.698630137	0	-0.335041902	9.918941	2.507224	1.405711	0.6338692	7.257007
TCGA.A6.614211	2.090410959	0	-0.733613293	10.67404	2.9554	0.5415475	0.358466	6.446162
TCGA.A6.664811	2.098630137	0	-0.620353437	10.60462	1.893813	1.387156	0.489212	6.699661
TCGA.A6.664911	2.01369863	0	0.02026587	9.858662	3.033628	1.762285	1.029802	7.104107
TCGA.A6.665211	2.057534247	0	-0.054187047	9.973397	1.523699	2.751779	1.046302	5.761624
TCGA.A6.665311	2.032876712	0	-0.379691008	9.611435	4.739464	0.4147763	0.3283011	7.149104
TCGA.A6.665411	1.989041096	0	-0.322898846	9.824464	3.376312	1.145315	0.6913144	4.923196
TCGA.A6.678211	1.690410959	0	-0.596292946	10.7556	2.618835	1.229413	0.5146889	6.072968
TCGA.A6.A56711	5.153424658	1	-0.31779002	10.08802	1.884422	1.866821	0.7960885	5.841725
TCGA.A6.A5ZU11	0.802739726	0	-0.032672249	8.785167	3.945013	0.933482	0.7280537	6.908953
TCGA.AA.348811	0.419178082	1	-0.370545916	9.79633	1.922193	1.282726	0.7538895	6.264102
TCGA.AA.349211	0.002739726	1	-0.584713518	9.591666	2.929924	0.8597358	0.2220775	6.878408
TCGA.AA.349411	0.084931507	0	-0.741937235	10.52606	2.375843	1.233941	0.2473771	6.205766
TCGA.AA.349511	3.087671233	0	-0.780288994	10.26426	2.528819	0.5357494	0.249063	6.57807
TCGA.AA.349611	0.084931507	0	-0.568113153	10.70757	1.756225	1.688701	0.6012905	5.916006
TCGA.AA.350211	2.917808219	0	-0.275600458	10.42734	2.605693	1.902492	0.719993	7.136085
TCGA.AA.350611	4.835616438	0	-0.249349891	9.348284	2.474458	0.6059541	0.9112429	6.382808
TCGA.AA.350911	5.246575342	0	-0.236892659	8.227213	1.921529	1.128436	0.6373033	5.982012
TCGA.AA.351011	5.331506849	0	-0.347475186	9.053304	2.326784	1.349366	0.466341	6.878306
TCGA.AA.351111	0.580821918	0	-0.746975633	11.4126	1.413799	0.7205333	0.722758	7.155989
TCGA.AA.351611	1.084931507	1	-0.317527202	8.891137	3.438598	0.9019431	0.397873	6.664828
TCGA.AA.351811	0.084931507	0	0.565566249	7.3981	4.679232	2.33038	0.8853815	6.586426
TCGA.AA.351911	0.756164384	0	-0.493118084	9.621375	2.008735	0.9600794	0.5431494	6.712173
TCGA.AA.352011	2.002739726	0	-0.69237109	9.52523	1.080469	0.6497396	0.467701	6.355144
TCGA.AA.352211	3.087671233	0	-0.540288435	9.548747	2.380566	0.9164461	0.3754855	6.872346
TCGA.AA.352411	3.002739726	0	-0.923305314	9.901648	2.370865	0.1168398	0.08974762	6.11163
TCGA.AA.352511	0.002739726	0	-0.27202381	8.842487	3.360377	1.226673	0.354021	7.195342
TCGA.AA.352611	1.589041096	0	-0.451123506	8.7728	1.916112	1.289407	0.4098406	5.461839
TCGA.AA.352911	0	1	-0.431909137	9.142132	2.119458	0.5686081	0.6335289	6.320938
TCGA.AA.353011	1.589041096	0	-0.236303619	10.26339	2.469261	2.78424	0.6025633	6.108811
TCGA.AA.353111	2.835616438	0	0.559296221	9.145764	1.909245	2.161107	1.937277	5.953313
TCGA.AA.353211	2.416438356	0	-0.527141386	9.916276	1.733234	1.238942	0.5312202	6.829642
TCGA.AA.353411	2.416438356	0	-0.287506086	8.650283	2.621508	0.7779007	0.6346053	5.78443
TCGA.AA.353811	2.167123288	0	-0.616774456	10.01719	2.472796	0.6161798	0.4503999	6.566522
TCGA.AA.354311	0.082191781	0	-0.276340522	9.781173	3.148167	1.865732	0.4852424	6.760184
TCGA.AA.354411	1.167123288	0	-0.506107232	8.99936	1.745415	0.455057	0.6274733	5.524838
TCGA.AA.354811	2.832876712	0	-0.426799368	10.09378	1.428082	1.431187	0.7475567	6.891943
TCGA.AA.354911	1.750684932	0	-0.66012305	10.07448	2.971175	0.5748213	0.3291845	6.258237
TCGA.AA.355211	1.084931507	1	-0.268493611	9.502467	2.205797	1.011481	0.8067909	7.188412
TCGA.AA.355311	2	0	-0.501957224	9.559291	2.54204	0.5652638	0.601242	5.455245
TCGA.AA.355411	1.495890411	0	0.059248031	8.93902	4.224328	1.672477	0.6624717	7.028418
TCGA.AA.355511	2.495890411	0	-0.056499733	9.133881	3.503013	1.52672	0.7656323	5.966279
TCGA.AA.355611	1.917808219	0	-0.533714587	10.16085	3.043774	1.042899	0.3926911	6.728691
TCGA.AA.356011	1.665753425	0	-0.719555589	10.60357	3.272945	0.4464553	0.2393174	7.78261
TCGA.AA.356211	1.665753425	0	-0.60336845	9.894445	1.501784	0.4320123	0.6785732	6.523989
TCGA.AA.365511	5.084931507	0	-0.216895505	10.73885	3.685912	1.477615	0.8828144	6.00303
TCGA.AA.366011	6.506849315	0	-0.387257083	9.457818	2.385802	1.038621	0.620653	6.200913
TCGA.AA.366211	0.504109589	0	0.066614051	9.225936	2.093405	2.66689	0.9521501	6.061262
TCGA.AA.366311	0.580821918	0	-0.465074926	8.442304	2.504092	0.8312238	0.2387086	6.564407
TCGA.AA.366411	4.501369863	0	-0.145421545	9.302694	3.30457	1.357025	0.7331339	6.109109
TCGA.AA.366611	0.167123288	1	-0.520335968	9.677403	1.129444	0.9411506	0.7184664	6.202132
TCGA.AA.367311	4.169863014	0	-0.371098264	9.415348	2.122555	0.9712422	0.7097406	6.131921
TCGA.AA.367511	3.920547945	0	-0.747316169	9.901556	1.554823	1.105581	0.2660417	6.252853
TCGA.AA.367811	3.917808219	0	0.461878272	10.02033	1.632418	1.235005	2.237207	6.865618
TCGA.AA.367911	1.252054795	0	-0.636503688	9.934563	1.598699	1.106709	0.3893179	7.185753
TCGA.AA.368011	0.917808219	1	-0.082781969	9.66916	2.471821	1.641014	0.9478875	7.100417
TCGA.AA.368111	0.498630137	0	-0.085147373	9.404195	4.189598	1.877809	0.5371758	6.333475
TCGA.AA.368511	3.087671233	0	-0.68250985	9.321612	1.64064	0.6904323	0.3424284	5.941315
TCGA.AA.368811	1.583561644	0	-0.640289679	10.44965	1.282153	0.8722354	0.6654	6.776676
TCGA.AA.369211	3	1	-0.323905208	9.130402	1.910977	1.145241	0.7161867	6.035434
TCGA.AA.369311	0	0	-0.763152086	10.2207	2.081256	0.7212642	0.3041874	6.547554
TCGA.AA.369711	7.087671233	0	-0.513792901	10.40581	2.630681	1.360887	0.4432311	7.308608
TCGA.AA.371011	2.249315068	0	-0.019092633	9.212348	3.840813	2.291898	0.5212035	6.827228
TCGA.AA.371211	0	0	-0.467245355	10.10057	2.179385	1.478371	0.5964038	5.839532
TCGA.AA.371311	1.58630137	0	-0.667154412	10.94437	2.011978	0.9175838	0.6206671	6.406688
TCGA.AA.381411	0	0	-0.665833669	10.22866	2.28485	1.124093	0.328077	6.470973
TCGA.AA.381511	2.753424658	0	0.222657944	6.635499	3.573548	1.126822	0.6442578	6.632668
TCGA.AA.381811	0.082191781	1	-0.556369752	10.39275	3.10793	1.937768	0.1921651	6.276363
TCGA.AA.381911	2.084931507	0	-0.361876294	9.686063	1.421886	1.205722	0.8134483	6.899069
TCGA.AA.382111	0.084931507	0	0.680684169	7.905202	3.592641	3.104965	1.195307	6.769918
TCGA.AA.383111	1.498630137	0	-0.849575231	10.60108	1.425557	0.5473886	0.4109912	6.797445
TCGA.AA.383311	1.328767123	0	-0.129174362	9.003419	3.948729	1.476121	0.4522264	7.256107
TCGA.AA.383711	3.249315068	0	-0.466829345	10.57308	2.199304	1.482686	0.6874809	6.22057
TCGA.AA.384211	3.084931507	0	-0.604968034	9.137144	2.455931	0.3647887	0.3598349	5.908711
TCGA.AA.384411	1.243835616	0	-0.441916805	10.43299	2.227899	1.736956	0.6009995	6.501061
TCGA.AA.384611	1.419178082	0	-0.537026883	10.52321	1.350318	1.058482	0.795919	6.759744
TCGA.AA.385011	0	1	-0.568978163	10.21353	1.776927	1.140617	0.5305113	7.195078
TCGA.AA.385111	2.756164384	0	-0.145612685	10.39703	2.480592	1.426005	1.098269	6.897105
TCGA.AA.385211	0	1	-0.119269705	10.13083	2.658051	1.744475	1.011908	6.053236
TCGA.AA.385411	3.002739726	0	-0.799441157	11.0825	2.435197	1.000663	0.2693839	7.322953
TCGA.AA.385511	2.671232877	0	-0.167062536	9.677907	2.212641	1.088542	1.016311	6.947474
TCGA.AA.385611	0.082191781	0	-0.416163518	9.951978	2.832084	0.7261372	0.7043683	6.097538
TCGA.AA.385811	2.589041096	0	-0.767506092	9.647959	1.972142	0.5415248	0.2765931	5.694314
TCGA.AA.386011	2.589041096	0	-0.116893864	10.62131	3.236691	1.262503	1.086892	7.149565
TCGA.AA.386111	2.504109589	0	-0.954559914	10.78182	1.60119	0.9752039	0.1440346	6.628908
TCGA.AA.386211	2.504109589	0	-0.843207589	10.3243	1.141117	0.8898847	0.2733619	7.389445
TCGA.AA.386411	4.416438356	0	-0.236727763	8.520009	2.649326	1.174932	0.5012047	6.879735
TCGA.AA.386611	1.419178082	0	-0.770975907	10.29203	1.672125	0.3282563	0.4999382	6.437903
TCGA.AA.386711	2.002739726	0	-0.671356437	10.23538	1.884532	0.4894268	0.5860624	6.186124
TCGA.AA.386911	2.252054795	1	-0.134669196	9.300956	2.053691	1.027468	0.9868813	7.453675
TCGA.AA.387011	2.498630137	0	0.001772111	9.728338	4.63067	1.275183	0.8305847	6.530514
TCGA.AA.387511	1.504109589	0	-0.326993298	9.111495	2.499076	1.063559	0.6065768	6.177645
TCGA.AA.387711	2.583561644	0	-0.16285961	9.631119	2.686745	1.640557	0.8085399	6.420221
TCGA.AA.393011	0.167123288	1	-0.219735488	8.803412	2.727328	1.026843	0.7912165	4.437864
TCGA.AA.393911	1.082191781	0	-0.710312287	9.626706	1.829647	0.8436125	0.2947848	5.970519
TCGA.AA.394111	2	0	-0.56152854	10.39558	4.132269	0.5022593	0.3724351	6.303333
TCGA.AA.394911	2.167123288	0	-0.464371767	7.431314	1.917633	0.7020644	0.1563513	6.133691
TCGA.AA.395011	2	0	-0.383118962	7.627784	3.299776	0.3053355	0.2621541	5.007207
TCGA.AA.395511	1.747945205	0	-0.687671939	9.893609	2.524526	0.2585816	0.3903045	6.498358
TCGA.AA.395611	2.835616438	0	-0.706617618	10.5132	1.814007	0.7312041	0.5022817	6.844352
TCGA.AA.396611	0.167123288	0	-0.314039778	9.915793	4.139752	1.473326	0.5248611	4.498012
TCGA.AA.396811	1.832876712	0	-0.300518786	10.75324	2.386808	2.515165	0.6681745	6.700157
TCGA.AA.397011	3.002739726	0	-0.255388168	10.25409	1.850155	1.417446	1.019614	6.598556
TCGA.AA.397111	1.339726027	0	-0.618375041	10.2266	1.878289	0.7641644	0.5549788	6.861097
TCGA.AA.397211	4.249315068	0	-0.648278952	10.67296	1.838548	1.015414	0.6023086	6.218858
TCGA.AA.397311	1.087671233	0	0.126031434	11.0101	3.109389	2.606416	1.354125	5.723459
TCGA.AA.397511	2.838356164	0	-0.210301745	9.542267	1.395638	1.40532	0.985346	6.860494
TCGA.AA.397611	2.167123288	0	-0.672896734	9.938342	2.149523	0.5513821	0.4647644	5.823531
TCGA.AA.397711	2.084931507	0	-0.535104456	10.01349	2.880477	1.051147	0.4111941	6.286909
TCGA.AA.398011	0.663013699	0	-0.421302375	9.647253	1.472333	1.228233	0.7540999	5.915899
TCGA.AA.398411	0	0	-0.591729385	10.62055	3.257047	1.341648	0.3358125	6.079026
TCGA.AA.398611	1.589041096	0	-0.342338018	9.457784	2.274395	1.058195	0.6823045	6.643812
TCGA.AA.398911	0.663013699	1	-0.527251683	10.68265	2.787909	0.8867109	0.5750567	7.511897
TCGA.AA.399411	2.252054795	0	-0.259207603	9.090483	3.482469	1.155464	0.5158245	5.990603
TCGA.AA.A00A11	3.169863014	0	-0.303634971	10.09952	2.716591	0.5198176	0.983979	6.462328
TCGA.AA.A00D11	1.583561644	0	-0.034755953	6.690451	2.118029	1.960557	0.3860682	5.043662
TCGA.AA.A00E11	2.501369863	0	0.179982327	7.862227	3.691139	1.683389	0.6739987	7.240962
TCGA.AA.A00F11	2.835616438	0	0.318393959	10.06046	3.401102	2.583633	1.307598	6.873075
TCGA.AA.A00J11	1.504109589	0	0.363987899	7.579834	3.701587	2.310108	0.8832509	5.120533
TCGA.AA.A00K11	1.504109589	0	-0.142308312	10.38854	3.038842	1.550417	0.9888221	6.498313
TCGA.AA.A00L11	3.169863014	0	-0.895605107	10.37343	1.170699	0.4450603	0.3607812	6.657101
TCGA.AA.A00N11	0.334246575	1	-0.288149346	10.07391	3.204649	1.342384	0.6408671	7.192739
TCGA.AA.A00Q11	3.501369863	0	-0.126235887	10.67819	2.13942	2.004497	1.103116	7.037786
TCGA.AA.A00U11	1.419178082	0	-0.798579544	10.2267	1.824501	0.650487	0.3596111	5.869538
TCGA.AA.A00W11	1.249315068	0	-0.626321075	10.77354	1.378353	0.566026	0.7916932	7.429741
TCGA.AA.A00Z11	1.832876712	0	-0.686368	10.73288	2.356644	0.7700044	0.4900885	6.67686
TCGA.AA.A01011	2.915068493	0	0.09719958	6.99328	3.246874	0.6000642	0.8358344	5.035222
TCGA.AA.A01711	1.252054795	0	-0.367563131	9.842356	2.160858	0.7869066	0.8179817	6.863111
TCGA.AA.A01C11	1.252054795	0	-0.143990725	10.199	3.131512	1.347116	0.9922681	6.231964
TCGA.AA.A01D11	0.915068493	1	-0.514477931	9.133023	1.885135	0.93945	0.4114013	6.711272
TCGA.AA.A01F11	2.668493151	0	-0.250507911	10.16742	1.822472	2.605372	0.6553418	7.148774
TCGA.AA.A01G11	1	0	-0.55316474	10.2925	1.538218	1.788701	0.512412	6.249975
TCGA.AA.A01I11	2.583561644	0	-0.748454518	10.57775	2.116288	0.9880484	0.3381232	6.605863
TCGA.AA.A01K11	2.583561644	0	0.124036303	8.880466	3.856803	2.83455	0.630343	5.306108
TCGA.AA.A01P11	3.17260274	1	-0.077129038	8.34213	4.071711	1.601789	0.471098	4.907649
TCGA.AA.A01Q11	0.084931507	0	0.043854238	6.683313	2.296152	1.731769	0.4322828	6.70285
TCGA.AA.A01S11	0.084931507	0	-0.661198372	9.427504	1.81799	0.3187611	0.4445685	6.338504
TCGA.AA.A01V11	0.084931507	0	-0.063555845	8.953333	3.078799	1.139048	0.8280515	6.922272
TCGA.AA.A01X11	2.167123288	0	0.899272496	7.605027	2.096643	1.754309	2.203167	5.720794
TCGA.AA.A01Z11	3.084931507	0	-0.120916577	10.49321	2.708986	1.860175	1.054737	6.14883
TCGA.AA.A02411	3.254794521	1	-0.542273817	10.02108	2.838963	1.469733	0.2837227	6.480547
TCGA.AA.A02911	4.331506849	0	-0.355423156	9.984444	3.419817	1.277369	0.5165306	6.670389
TCGA.AA.A02E11	0.246575342	1	0.544484798	9.21522	2.921461	2.958958	1.475324	6.670874
TCGA.AA.A02F11	3.331506849	0	-0.144776859	9.612323	3.733515	2.225047	0.5484978	5.372728
TCGA.AA.A02H11	0.167123288	1	-0.458639727	10.44917	1.877381	1.572399	0.6981553	6.348337
TCGA.AA.A02J11	0.419178082	1	-0.489904021	9.690487	1.754958	0.3015923	0.8549619	5.762257
TCGA.AA.A02O11	0.076712329	0	0.1115867	9.583418	3.36147	2.172793	1.044291	5.556098
TCGA.AA.A02W11	3.416438356	0	-0.294050954	10.51648	3.120416	2.741008	0.5264905	5.089129
TCGA.AA.A02Y11	3.331506849	0	-0.878262328	10.28952	0.8220571	0.7450514	0.3142847	7.253342
TCGA.AA.A03J11	3.41369863	0	0.276909575	9.273848	2.108456	2.745122	1.225356	7.080811
TCGA.AD.590011	1.01369863	0	-0.268555399	9.616727	3.804997	1.241854	0.5436839	6.088236
TCGA.AD.654811	1.780821918	0	-0.528191244	10.37005	2.145422	1.202874	0.6444415	5.823038
TCGA.AD.688811	1.293150685	1	-0.375627244	9.580747	3.17372	1.441608	0.3660161	6.909244
TCGA.AD.688911	6.936986301	1	0.063016047	9.606711	3.594989	1.817583	0.9749771	6.218346
TCGA.AD.689011	2.043835616	0	-0.57840322	10.11158	2.141897	0.743097	0.5871643	6.280732
TCGA.AD.689511	2.090410959	0	-0.171987989	10.04798	3.17254	1.556854	0.8459292	6.181291
TCGA.AD.689911	0.482191781	1	0.04747389	10.26232	3.416471	1.953219	1.083453	6.676806
TCGA.AD.690111	1.868493151	1	0.241771149	9.361468	3.410154	2.895453	0.9577274	6.231672
TCGA.AD.696311	2.284931507	0	-0.274708131	10.08176	2.497338	2.251538	0.614381	6.327619
TCGA.AD.696411	0.906849315	1	-0.125571316	8.96289	2.465205	2.057884	0.6200449	6.574473
TCGA.AD.696511	2.205479452	0	-0.303743073	9.164894	2.970152	0.7145875	0.7073985	5.520297
TCGA.AD.A5EJ11	0	0	-0.069289047	8.227458	4.112648	0.8108297	0.5056938	7.193223
TCGA.AD.A5EK11	1.369863014	0	-0.474888103	9.611773	1.187069	2.039937	0.5918757	4.42345
TCGA.AM.582011	0.038356164	0	-0.669436041	9.146071	1.552576	0.3987126	0.4119197	5.979189
TCGA.AU.377911	1.208219178	0	-0.228428594	10.77384	2.562562	2.317972	0.7548576	7.580256
TCGA.AU.600411	2.257534247	0	0.070940663	7.980112	2.699362	1.299068	0.8095898	7.289044
TCGA.AY.407111	0.079452055	1	-0.302113253	10.68808	2.666332	1.336579	0.8202141	8.061832
TCGA.AY.554311	2.750684932	0	-0.704329738	10.46223	2.21025	0.8188088	0.3827314	7.014567
TCGA.AY.619711	1.78630137	0	0.149348721	9.054433	3.229597	2.594652	0.7525585	7.517029
TCGA.AY.638611	1.484931507	0	-0.857206181	11.16412	3.199874	0.4222395	0.2086533	7.236033
TCGA.AY.A54L11	1.438356164	0	-0.647695472	10.36538	2.981287	0.4169413	0.4892254	5.896619
TCGA.AY.A69D11	1.487671233	0	-0.286033921	10.99787	1.469397	1.922787	1.0673	7.017174
TCGA.AY.A71X11	1.610958904	0	0.883999029	10.40665	4.155861	3.299794	1.991347	7.160776
TCGA.AY.A8YK11	1.569863014	0	-0.556002681	11.16532	1.742502	0.5921044	0.9460848	7.246749
TCGA.AZ.431311	6.328767123	0	-0.281576551	8.824732	4.646242	0.6719998	0.2903277	6.408249
TCGA.AZ.461511	2.745205479	0	-0.341302564	8.853013	3.199738	1.317534	0.3147812	6.179597
TCGA.AZ.461611	0.42739726	1	-0.068917682	8.978388	3.366404	1.741965	0.7430987	4.926684
TCGA.AZ.468211	1.863013699	1	-0.80788422	9.607058	1.146217	0.5288603	0.288583	6.740708
TCGA.AZ.468411	5.416438356	0	-0.359718299	9.532499	2.663102	0.7558832	0.6936828	6.430058
TCGA.AZ.540311	5.232876712	1	-0.825872554	10.56866	2.00195	0.4581195	0.3656231	6.66536
TCGA.AZ.540711	7.350684932	0	-0.76005738	10.32686	1.939263	0.614773	0.393537	6.526784
TCGA.AZ.660011	1.008219178	1	0.008470131	9.739737	3.390895	1.820298	0.9412746	6.430128
TCGA.AZ.660111	8.334246575	1	-0.187027981	8.26805	3.47336	1.327128	0.4034063	5.676421
TCGA.AZ.660311	2.463013699	1	-0.754114768	11.186	1.966241	1.036852	0.5193728	6.313833
TCGA.AZ.660511	0.435616438	1	-0.227805425	9.165132	2.348557	1.182133	0.7915849	6.061562
TCGA.AZ.660811	0.161643836	1	-0.414452143	9.993356	2.9955	0.8906187	0.6301296	6.283399
TCGA.CA.525511	1.030136986	0	-0.331198434	10.59322	2.997343	1.087301	0.8569475	6.483858
TCGA.CA.579611	1.032876712	0	-1.042704234	11.61854	1.914301	0.4388017	0.2043173	7.969004
TCGA.CA.579711	1.049315068	0	-0.662830617	10.62098	2.625227	0.266338	0.5941682	6.539674
TCGA.CA.671511	1.049315068	0	-0.480125936	9.662732	1.989251	1.5501	0.4482127	6.307609
TCGA.CA.671611	1.016438356	0	-0.187912811	10.44199	2.437254	2.166409	0.8797465	6.430432
TCGA.CA.671711	1.063013699	0	-0.186648797	7.958826	3.105178	1.056051	0.4782626	5.518945
TCGA.CA.671911	1.191780822	0	-0.350765588	10.65202	3.431107	0.9480334	0.8118935	6.216264
TCGA.CK.494711	1.463013699	0	-0.770666308	10.01942	2.206872	0.4505763	0.2566303	7.025428
TCGA.CK.494811	12.33424658	0	-0.17456387	8.048765	2.788498	1.221756	0.5507529	5.320458
TCGA.CK.495011	7.120547945	0	-0.740198367	10.40447	2.359591	0.8761149	0.2783333	6.799706
TCGA.CK.495111	4.087671233	0	-0.382148392	9.648403	3.932153	0.853099	0.4057953	6.612439
TCGA.CK.495211	1.301369863	0	-0.013960478	8.684383	2.687075	1.939	0.7371511	6.407395
TCGA.CK.591311	4.276712329	0	-0.650739501	10.85132	3.531703	0.3821991	0.4599236	6.687058
TCGA.CK.591411	1.832876712	0	-0.590355904	10.001	1.893827	1.905235	0.3177567	5.634316
TCGA.CK.591511	0	0	-1.098537821	11.57266	2.325458	0.06657144	0.2512404	6.020863
TCGA.CK.591611	1.761643836	1	-0.689284171	11.05252	3.587634	0.7837098	0.4206753	5.312707
TCGA.CK.674711	2.246575342	0	-0.825815489	10.68675	2.680925	0.3486551	0.2671726	7.095417
TCGA.CK.674811	0.167123288	0	-0.468507275	10.54385	2.815327	1.108757	0.6593866	6.232915
TCGA.CK.675111	1.419178082	0	-0.655192056	9.390821	2.836284	0.3792583	0.2303567	6.411053
TCGA.CM.474311	1.920547945	0	-0.18383146	8.994892	3.834712	1.561679	0.4382417	6.046597
TCGA.CM.474411	1.668493151	0	-0.465731357	8.029626	2.944716	0.272022	0.2710419	5.47874
TCGA.CM.474611	3.084931507	0	-0.948926427	9.502703	0.8375961	0.510646	0.1134418	6.370287
TCGA.CM.474711	2.084931507	0	0.400818842	10.10809	3.748829	2.011072	1.538773	6.975149
TCGA.CM.475011	0.668493151	0	-0.566634313	9.642648	3.149877	0.5250004	0.3693213	6.046195
TCGA.CM.475111	2.252054795	0	-0.251509264	9.590337	2.518582	1.497622	0.7125782	6.523453
TCGA.CM.475211	1.084931507	0	-0.831416744	10.51033	1.346364	0.5720155	0.4591158	6.315578
TCGA.CM.534411	1.835616438	0	-0.389679802	9.847669	2.307298	2.093393	0.4046405	6.852481
TCGA.CM.534911	2.506849315	0	0.048171757	8.942897	2.493862	1.824961	0.9846776	6.264123
TCGA.CM.586011	2.668493151	0	-0.628278919	10.05057	2.475703	1.006962	0.3477768	6.365316
TCGA.CM.586111	1.252054795	0	-0.12917638	8.130521	3.423216	1.150445	0.4638045	6.547444
TCGA.CM.586311	1.252054795	0	-0.614993587	10.93279	2.918011	0.8428397	0.4981048	7.222684
TCGA.CM.586411	1.252054795	0	-0.855744628	10.26724	1.676719	0.7097785	0.2901531	5.810356
TCGA.CM.586811	1.419178082	0	-0.334815109	10.12367	2.666333	1.623927	0.6632654	6.283225
TCGA.CM.616211	1	0	-0.444380248	9.822971	2.71016	0.9137683	0.5468337	6.841717
TCGA.CM.616311	1.169863014	0	-0.307734122	10.86419	1.825114	2.142886	0.8835207	6.814431
TCGA.CM.616411	2.419178082	0	-0.595284849	11.31764	2.555781	1.795214	0.5342599	5.867909
TCGA.CM.616511	1.336986301	0	-0.670404265	10.29319	2.298389	0.7628565	0.3910605	7.068641
TCGA.CM.616611	1.832876712	0	-0.698063825	10.37746	1.844375	1.499145	0.4091791	4.775519
TCGA.CM.616811	1.082191781	0	-0.347190507	10.15224	3.0623	1.905912	0.5171588	6.009915
TCGA.CM.616911	1.084931507	0	-0.598008848	9.991997	2.886488	1.228479	0.3387096	4.986133
TCGA.CM.617011	1.252054795	0	-0.705535251	11.63991	1.814606	1.389665	0.6329066	6.588976
TCGA.CM.617211	0.917808219	0	-0.04532753	10.47627	2.007816	1.96192	1.188198	7.568127
TCGA.CM.667411	1.079452055	0	-0.528266956	9.6966	2.958155	0.8912901	0.3042867	7.260011
TCGA.CM.667611	0.923287671	0	-0.401996448	10.21615	3.169888	0.7125359	0.7458242	5.938368
TCGA.CM.667711	0.923287671	0	-0.709213854	10.91442	2.692822	0.7559284	0.4895399	5.909142
TCGA.CM.667811	0.917808219	0	-0.473190568	10.16398	2.854044	1.335058	0.5015054	6.005696
TCGA.CM.667911	0.838356164	0	-0.53763556	11.07971	2.157397	1.268964	0.7500653	6.420271
TCGA.CM.668011	1.002739726	0	-0.110080156	9.964976	2.973976	1.559987	0.903946	7.099561
TCGA.D5.553711	3.783561644	1	-0.229409137	9.587984	3.409674	1.665687	0.5760529	5.903898
TCGA.D5.553811	4.550684932	1	-0.50970755	9.964198	2.893998	0.660057	0.5400541	6.339064
TCGA.D5.553911	1.632876712	0	-0.164830122	10.36655	2.303209	1.177572	1.155928	6.936468
TCGA.D5.554111	4.660273973	0	-0.484199368	9.916634	2.427758	2.069034	0.3464305	5.374168
TCGA.D5.652911	1.682191781	0	-0.354621067	10.69935	3.600068	1.511589	0.67704	5.579103
TCGA.D5.653011	1.701369863	0	-0.213038993	9.076498	2.40781	2.24063	0.3755366	7.892463
TCGA.D5.653111	1.479452055	0	-0.428767349	9.074693	3.588037	0.9229118	0.4090944	3.908512
TCGA.D5.653211	1.520547945	0	-0.942693771	10.32612	0.8412631	0.5227629	0.3290283	6.395159
TCGA.D5.653311	2.123287671	0	-0.392273382	11.15886	1.590842	1.358789	1.05066	7.128888
TCGA.D5.653511	1.260273973	0	-0.300679322	10.67354	2.651663	2.304322	0.6037125	7.443299
TCGA.D5.653711	0.4	1	-0.479441609	10.55555	3.238193	1.63222	0.4867782	5.285728
TCGA.D5.653811	1.42739726	0	-0.473165056	9.288595	1.672696	1.456705	0.4677897	6.034703
TCGA.D5.653911	1.04109589	0	-0.501209442	10.90565	2.572312	0.9903602	0.6477022	8.128284
TCGA.D5.654011	1.345205479	0	0.079497139	10.56117	5.058936	2.846985	0.701848	6.075097
TCGA.D5.654111	1.298630137	0	-0.606748624	10.22767	1.939157	0.9476564	0.5823855	5.84311
TCGA.D5.689811	0.62739726	0	-0.63816703	10.27496	2.746956	0.713906	0.4741058	5.49393
TCGA.D5.692011	1.032876712	0	-0.937461302	11.30398	1.897654	0.6711874	0.2674303	7.582524
TCGA.D5.692211	0.843835616	0	-0.379593779	9.857336	2.441987	1.124296	0.6533747	6.92617
TCGA.D5.692311	1.035616438	0	-0.286672014	10.06976	2.871012	1.684113	0.7107908	5.754239
TCGA.D5.692411	1.191780822	0	-0.299670371	9.596818	2.354049	1.267276	0.8208513	5.11798
TCGA.D5.692611	0.753424658	0	-0.096029605	10.39157	3.626399	1.550016	0.9680723	6.31299
TCGA.D5.692711	0.78630137	0	0.359686896	8.374979	4.129243	1.8595	1.017079	6.637123
TCGA.D5.692911	1.117808219	0	-0.458162877	10.72466	2.443146	1.123024	0.8176314	5.822422
TCGA.D5.693011	1.112328767	0	-0.245694894	8.329113	2.894443	0.9819878	0.4716599	6.443897
TCGA.D5.693111	1	0	-0.372622028	10.85226	3.819512	1.652844	0.5354837	6.632832
TCGA.D5.693211	0.947945205	0	-0.492387114	10.56126	2.615831	1.776944	0.4816596	6.245333
TCGA.D5.700011	0.854794521	0	-0.377336534	10.15014	3.170073	1.745691	0.4509964	6.567116
TCGA.DM.A0X911	9.975342466	0	-0.645332792	10.33571	1.371878	2.254998	0.3153204	5.653347
TCGA.DM.A0XD11	2.035616438	1	-0.142029113	9.409665	3.779602	1.970573	0.5404975	5.67377
TCGA.DM.A0XF11	3.183561644	1	-0.389833316	9.6525	2.605958	0.6274938	0.7586477	5.841611
TCGA.DM.A1D011	10.88767123	0	-0.521901421	10.37841	1.740887	1.523967	0.6077465	6.4226
TCGA.DM.A1D411	7.728767123	1	-0.023444638	9.543819	2.50698	1.239872	1.124992	6.972318
TCGA.DM.A1D611	1.561643836	1	-0.161862155	10.65473	2.99279	2.59874	0.7196864	6.97497
TCGA.DM.A1D811	1.049315068	1	-0.310442956	9.187219	1.610646	0.7632484	0.9531728	5.43683
TCGA.DM.A1D911	11.69863014	0	-0.570362135	10.1595	1.113565	1.208917	0.6839578	6.277402
TCGA.DM.A1DA11	0.624657534	1	-0.048033098	7.63394	1.895109	2.567082	0.4338589	5.804701
TCGA.DM.A1HB11	11.30410959	0	0.026582723	9.125731	4.699198	0.6554526	0.8546452	6.776988
TCGA.DM.A28011	0.646575342	1	-0.416081751	9.336399	3.552848	0.7682377	0.362811	6.628515
TCGA.DM.A28211	11.59726027	0	-0.555293923	10.16456	1.283922	0.8010833	0.7765369	6.440864
TCGA.DM.A28811	1.169863014	1	0.265005475	9.752589	4.034342	2.234975	1.089121	7.215003
TCGA.DM.A28A11	2.205479452	1	0.107969096	10.18794	2.693248	2.406632	1.302904	4.878809
TCGA.DM.A28C11	6.780821918	1	-0.787846184	9.813966	0.3142858	0.9529523	0.4934813	5.64416
TCGA.DM.A28E11	9.994520548	0	-0.985858528	10.81935	0.8772252	0.557367	0.3237021	7.033901
TCGA.DM.A28F11	2.997260274	1	-0.322821429	10.05368	2.231212	0.2744108	1.060558	7.022782
TCGA.DM.A28G11	5.065753425	1	-0.355163963	9.867377	2.618704	1.368298	0.6322198	6.415546
TCGA.DM.A28H11	9.756164384	0	-0.614058141	8.956683	1.014697	0.3730022	0.5966213	5.519791
TCGA.DM.A28K11	8.18630137	0	-0.276986441	9.127471	1.007951	2.733002	0.4522116	7.346682
TCGA.DM.A28M11	7.931506849	0	-0.485254179	9.932928	2.00625	1.733549	0.4465728	6.452578
TCGA.F4.645911	0.717808219	1	0.12467917	10.90712	4.477508	1.387881	1.305159	7.014464
TCGA.F4.646011	2.663013699	1	0.536754553	7.270569	2.752763	1.145918	1.491089	6.550452
TCGA.F4.646111	0.926027397	1	-0.058088313	10.40449	3.2268	1.857567	1.128229	4.831554
TCGA.F4.656911	2.978082192	0	-0.423644663	8.941697	2.541354	0.6117692	0.5060748	6.293633
TCGA.F4.657011	0.515068493	1	-0.309472465	8.339838	2.557263	0.9313865	0.4757843	5.985824
TCGA.F4.680511	2.868493151	0	-0.413487794	9.901116	3.697123	0.9301189	0.4796052	6.051249
TCGA.F4.680611	3.452054795	0	-0.330293163	10.47075	2.608655	2.229126	0.595812	6.469963
TCGA.F4.680711	3.58630137	0	-0.681516628	10.92717	2.387954	1.305372	0.4537304	5.853687
TCGA.F4.680811	2.805479452	0	-0.627047765	9.966013	2.345398	1.432778	0.2562341	6.105927
TCGA.F4.680911	1.104109589	1	0.059885589	9.926492	2.915773	2.441055	0.9956473	6.485939
TCGA.F4.685411	0.043835616	0	-0.762789264	10.13217	1.658033	0.8597327	0.3698874	5.887761
TCGA.F4.685511	3.950684932	0	-0.309751943	9.537434	2.647848	1.586779	0.6166833	5.570826
TCGA.F4.685611	2.942465753	0	-0.205299857	9.960962	3.227831	1.327	0.7789571	6.774545
TCGA.G4.629311	11.09863014	0	-0.470737313	10.41593	2.575825	0.800955	0.6939485	7.082591
TCGA.G4.629411	2.350684932	1	-0.686127021	11.42831	1.678316	0.7062883	0.7855263	7.110603
TCGA.G4.629511	0.695890411	0	0.049623066	9.20162	3.831479	1.872902	0.9675766	3.559832
TCGA.G4.629711	6.865753425	0	-0.300838879	10.52203	3.228721	1.648461	0.6450477	7.230224
TCGA.G4.629811	0	1	0.029785555	9.98038	2.300233	2.14691	1.257849	4.953927
TCGA.G4.630311	5.487671233	1	-0.580522237	10.45717	2.998044	0.6208069	0.490107	7.05151
TCGA.G4.630411	4.468493151	0	-0.083657913	7.711617	2.235085	1.319808	0.6414748	6.135315
TCGA.G4.630611	3.723287671	0	-0.3456735	9.038318	1.928143	1.013282	0.6583047	6.479975
TCGA.G4.630711	4.58630137	0	-0.462138136	10.50424	2.866598	0.2860721	0.8974612	5.836505
TCGA.G4.630911	7.123287671	0	0.065167365	8.191765	4.038866	1.799538	0.4497991	7.513582
TCGA.G4.631111	3.284931507	0	-0.214996013	9.941331	2.777381	1.692036	0.7640098	6.498755
TCGA.G4.631411	2.994520548	0	-0.258691608	10.03581	3.708802	1.099375	0.7966044	5.008071
TCGA.G4.631511	5.15890411	0	-0.711209221	10.90815	1.36534	1.046409	0.5865966	6.991859
TCGA.G4.631711	3	0	-0.762857379	10.34505	1.344256	1.524633	0.3437159	5.321306
TCGA.G4.632011	2.202739726	0	-0.062155655	8.971807	3.484129	1.787395	0.5929684	6.790332
TCGA.G4.632211	2.169863014	0	0.334271746	10.9406	2.991266	2.570272	1.563904	8.022209
TCGA.G4.632311	1.147945205	0	-0.203186325	10.26683	2.077602	2.127557	0.8409192	7.133135
TCGA.G4.658611	2.983561644	0	0.588552957	9.070136	4.612718	2.060243	1.368429	7.607385
TCGA.G4.658811	2.180821918	0	-0.167239945	8.957981	4.539107	0.9635289	0.4287931	6.853644
TCGA.G4.662511	7.649315068	0	-0.339586349	10.47156	1.694971	2.401461	0.6946173	6.670522
TCGA.G4.662711	5.95890411	0	-0.448621438	10.46246	2.644923	1.508939	0.5547175	6.863314
TCGA.G4.662811	6.64109589	0	0.021105403	6.597596	4.408482	1.08826	0.3245111	3.996335
TCGA.NH.A50T11	1.515068493	0	-0.27477808	9.219547	2.792912	1.962177	0.4703557	5.502933
TCGA.NH.A50U11	0.915068493	1	0.114638137	8.412817	2.722271	1.160037	1.087523	6.383302
TCGA.NH.A50V11	1.610958904	0	0.06109839	10.93643	2.58331	2.619967	1.248986	6.8203
TCGA.NH.A6GB11	1.304109589	0	-0.21612751	9.543945	4.020506	0.5797865	0.7355681	6.298218
TCGA.NH.A8F711	1.487671233	0	-0.375643142	9.781909	1.298906	1.261615	0.8499248	6.502307
TCGA.NH.A8F811	1.4	1	0.324554493	9.384552	3.154016	2.068408	1.413465	5.633374
TCGA.QG.A5YV11	3.564383562	0	-0.367282069	10.53059	3.157956	1.415105	0.6423837	6.773069
TCGA.QG.A5YW11	2.454794521	0	0.241342781	10.05513	3.073995	2.791259	1.204704	6.555485
TCGA.QG.A5YX11	2.747945205	0	-0.767319588	10.09633	1.843293	0.9555635	0.1750417	7.630632
TCGA.QG.A5Z111	0.701369863	1	-0.152683959	10.75108	2.604668	1.035415	1.18553	7.977757
TCGA.QG.A5Z211	2.608219178	0	0.509269388	8.372622	3.905299	2.633406	1.055177	7.346524
TCGA.QL.A97D11	1.824657534	0	-0.460142483	10.49744	1.962616	1.716494	0.588346	7.31235
TCGA.RU.A8FL11	3.224657534	0	-0.160825005	9.791662	2.102965	1.326434	1.048519	6.418489
TCGA.T9.A92H11	0.991780822	0	-0.318388861	10.44967	2.273833	2.304591	0.6651171	6.303082
