# Supplementary material for: An Intratumor Heterogeneity-Related Signature for Predicting Prognosis, Immune Landscape, and Chemotherapy Response in Colon Adenocarcinoma
Source: Front Med (Lausanne). 2022 Jul 7;9:925661. doi: 10.3389/fmed.2022.925661 (PMC9302538; doi:10.3389/fmed.2022.925661)
Supplement: Supplementary file 6 [file Table_3.csv]

SYMBOL	logFC	AveExpr	t	P.Value	adj.P.Val	B
OLFM4	-1.926677617	8.800551982	-5.139937736	4.10E-07	8.80E-06	6.115271847
CLCA1	-1.564807454	5.219864052	-4.1739855	3.59E-05	0.000334885	1.940172774
FABP1	-1.520254623	7.687357773	-5.530461461	5.42E-08	1.67E-06	8.017695512
PIGR	-1.465514476	9.802457124	-4.403799848	1.33E-05	0.000150938	2.875780696
PPP1R14D	-1.336278287	6.698882263	-8.803584448	2.85E-17	4.31E-14	28.38972173
NOX1	-1.33176238	7.329963963	-7.192678055	2.66E-12	5.76E-10	17.43877961
LEFTY1	-1.314072249	5.404635955	-4.616131877	5.10E-06	6.99E-05	3.748023626
C10orf99	-1.292283635	7.103143382	-4.944085824	1.08E-06	1.92E-05	5.200131234
DUOX2	-1.125160368	4.565915747	-4.469460634	9.93E-06	0.00011961	3.13802823
ACE2	-1.100205683	4.619939367	-5.329424593	1.56E-07	4.02E-06	7.024124039
CXCL14	-1.078855711	7.238402029	-4.703067321	3.41E-06	4.98E-05	4.125357317
CLDN2	-1.078248179	6.256717962	-4.111123955	4.68E-05	0.000415421	1.685592477
RUBCNL	-1.070524203	5.105235507	-5.769864828	1.48E-08	5.91E-07	9.245892678
CEACAM5	-1.0557324	11.28691621	-8.135585541	4.01E-15	2.82E-12	23.56597847
PHGR1	-1.045956997	8.600933878	-5.247079688	2.38E-07	5.64E-06	6.626509239
DPEP1	-1.044773621	7.157096774	-3.955796197	8.86E-05	0.000693012	1.102131733
CEACAM7	-1.041519622	6.15411517	-3.741671586	0.000206377	0.001341278	0.318838273
DDC	-1.033553278	5.833149762	-6.822810179	2.88E-11	3.75E-09	15.17069627
KRT23	-1.031585936	4.766953626	-3.653546774	0.000289015	0.001756207	0.024108202
KRT20	-1.025680168	8.226710303	-4.731112003	2.99E-06	4.44E-05	4.253881864
CCL20	-1.004362044	6.498496034	-5.66470424	2.63E-08	9.37E-07	8.699674867
ASCL2	-1.003230974	7.043809816	-4.884850136	1.44E-06	2.44E-05	4.931602764
CFTR	-0.998313991	5.820415077	-6.314192864	6.51E-10	4.69E-08	12.20512027
AXIN2	-0.995182917	6.193898991	-6.221987418	1.12E-09	7.18E-08	11.68782576
ITLN1	-0.976237844	4.916199382	-2.81892757	0.005030348	0.017472906	-2.549772998
CDX2	-0.975873931	7.328649013	-7.44290722	5.03E-13	1.41E-10	19.02736205
IHH	-0.97491459	6.694152957	-6.266387661	8.64E-10	5.92E-08	11.93577022
TDGF1	-0.972965415	3.859331762	-5.895643906	7.32E-09	3.33E-07	9.909250376
DUOXA2	-0.969030845	4.053538793	-3.670307911	0.000271222	0.001669453	0.098348814
ZG16	-0.958573957	3.554075466	-3.194231622	0.001500226	0.0066718	-1.443472137
GPX2	-0.95705902	10.27993141	-8.558571406	1.81E-16	1.87E-13	26.54464402
GUCA2A	-0.951066178	5.067658978	-3.742757957	0.000205513	0.001337434	0.328189748
HOXB9	-0.949743136	6.965037102	-5.31849336	1.65E-07	4.20E-06	6.966645103
AREG	-0.94402035	6.965719405	-5.271999875	2.10E-07	5.10E-06	6.741126158
SLC26A3	-0.922163307	5.40163818	-2.946107728	0.003384527	0.012805967	-2.208564613
ARSL	-0.916832358	5.941462912	-5.258956332	2.24E-07	5.36E-06	6.675854538
FAM3D	-0.907626976	8.224426791	-5.504967542	6.21E-08	1.86E-06	7.891550891
ST6GALNAC1	-0.904588754	6.317506802	-5.124728667	4.43E-07	9.38E-06	6.036314846
MUC12	-0.890873712	4.11742471	-4.14521258	4.06E-05	0.000368462	1.840009329
DEFA6	-0.890450853	4.399095191	-2.576942393	0.010284397	0.030987837	-3.1610414
PLCB4	-0.890248312	5.523222451	-4.857363064	1.64E-06	2.72E-05	4.804621725
TFF1	-0.888873881	8.044183369	-3.304187671	0.001028374	0.004925021	-1.125091962
PPP1R14C	-0.887562168	4.646518892	-5.450003572	8.30E-08	2.40E-06	7.616250639
PRAP1	-0.885922796	6.939981538	-3.892586662	0.000114149	0.000840828	0.867592487
DMBT1	-0.885332403	5.280489387	-2.97638319	0.00307347	0.011899254	-2.121926474
SPINK1	-0.875858331	7.44888903	-4.263340959	2.45E-05	0.000248169	2.290859541
CDHR1	-0.868420016	4.567420828	-3.949066609	9.10E-05	0.0007077	1.084928939
LY6G6D	-0.86696767	4.044601494	-2.865780153	0.004354197	0.015581274	-2.398004464
PPP1R1B	-0.863732869	7.908436979	-7.715217872	7.81E-14	3.24E-11	20.79841709
CEACAM6	-0.863520707	9.996066706	-4.970742939	9.49E-07	1.73E-05	5.338261812
CD24	-0.856986753	9.699813721	-6.522919679	1.85E-10	1.69E-08	13.38629097
MMP7	-0.849310874	5.452781354	-3.58574822	0.000372797	0.002160089	-0.221361982
GGT6	-0.848981395	5.726551081	-5.292386188	1.89E-07	4.70E-06	6.837511628
GPA33	-0.848931935	7.713508725	-6.238535889	1.02E-09	6.65E-08	11.77873164
KCNQ1	-0.84601839	6.783984062	-7.114346146	4.44E-12	8.73E-10	16.95127113
CCL24	-0.845720078	6.891741645	-4.471997936	9.82E-06	0.000118404	3.138361804
LRATD1	-0.844407593	6.513955372	-6.944494691	1.33E-11	2.04E-09	15.9064393
BCL2L15	-0.838489755	4.845622726	-7.08280586	5.45E-12	1.02E-09	16.75318584
RNF186	-0.834892668	5.257198514	-5.037064875	6.85E-07	1.34E-05	5.626499194
PF4	-0.833927824	3.17662561	-4.756313256	2.66E-06	4.02E-05	4.371283298
HUNK	-0.832518613	3.577148329	-5.540394415	5.14E-08	1.60E-06	8.072431732
COL17A1	-0.829098322	5.570245872	-4.866282308	1.57E-06	2.63E-05	4.844437397
CYP2B6	-0.828711469	4.205246479	-4.262713517	2.46E-05	0.000248584	2.299297115
CDX1	-0.826236451	8.417585914	-7.594553998	1.79E-13	6.30E-11	19.99931431
NAT2	-0.82558935	3.469523967	-6.144441732	1.76E-09	1.04E-07	11.25315957
CDH17	-0.825069021	8.759180033	-6.924109262	1.52E-11	2.24E-09	15.76999524
MEP1A	-0.822592094	6.034882775	-3.909951755	0.000106497	0.000798827	0.926223648
REG3A	-0.82181744	4.56289569	-2.189172564	0.029095818	0.07064529	-4.057041524
DEFA5	-0.804386296	4.484763784	-2.160192754	0.03128352	0.074839865	-4.115028594
PRR15	-0.804270157	7.327049791	-7.184111655	2.81E-12	5.95E-10	17.38338473
SELENBP1	-0.799552242	7.524811407	-4.702794728	3.42E-06	4.99E-05	4.126624392
APOBEC1	-0.780141776	3.915808433	-5.197102519	3.07E-07	6.89E-06	6.390639442
HHLA2	-0.776265962	4.423725219	-4.95820657	1.01E-06	1.82E-05	5.270771543
LCN2	-0.775439476	9.331664545	-3.316246751	0.000986024	0.004753611	-1.069328038
HOXB8	-0.774646444	5.31711996	-3.964709353	8.54E-05	0.000675008	1.130081536
NXPE4	-0.77069586	4.111543461	-3.032849687	0.002562209	0.010261361	-1.931687409
HMGCS2	-0.76983587	6.691722341	-2.792649031	0.005449999	0.018663468	-2.626469971
TMEM211	-0.76684762	3.131464757	-4.271104951	2.37E-05	0.000241499	2.336909804
DUSP27	-0.76475746	3.123292213	-2.575652968	0.010322254	0.031063142	-3.152121128
ATP10B	-0.760317576	5.672790479	-6.508302946	2.03E-10	1.77E-08	13.3147352
VAV3	-0.759989173	4.881436904	-4.460882827	1.03E-05	0.000122932	3.092906137
GJB1	-0.756228278	6.854722303	-5.640041144	3.00E-08	1.04E-06	8.573714397
CEACAM1	-0.752564808	6.776180705	-6.612447916	1.07E-10	1.06E-08	13.91978775
PDZK1IP1	-0.74492924	7.7661392	-5.225381966	2.66E-07	6.15E-06	6.519910537
TFF3	-0.744789059	10.57418448	-3.97499381	8.19E-05	0.000652951	1.210903293
NOS2	-0.743176433	4.696609025	-3.580638425	0.000379957	0.002191887	-0.229021519
GGH	-0.743007756	6.845192112	-5.580331853	4.15E-08	1.35E-06	8.269090214
ALDOB	-0.741882514	4.655078925	-3.304040004	0.001028903	0.004925021	-1.131128846
EREG	-0.739416233	4.077756848	-3.190392937	0.001519848	0.006738883	-1.464613657
ID1	-0.739234021	8.068888954	-4.055404831	5.90E-05	0.000500464	1.486172902
RNF43	-0.737968092	6.715132269	-5.510739622	6.02E-08	1.82E-06	7.917329756
SPINK4	-0.732545629	6.769947423	-2.040894121	0.041842653	0.093872493	-4.372608729
RETNLB	-0.731824738	3.82362601	-2.908677465	0.003808756	0.01407786	-2.275779279
B3GNT8	-0.73174757	5.107803151	-6.518362406	1.91E-10	1.71E-08	13.3722115
FUT6	-0.730101573	4.762292197	-6.017170079	3.67E-09	1.90E-07	10.56192775
HSD11B2	-0.724429237	6.895639713	-5.755646396	1.60E-08	6.28E-07	9.17152454
SLC5A1	-0.723922675	5.785503555	-5.898048374	7.22E-09	3.30E-07	9.921532375
EPHB3	-0.723778661	6.827280646	-4.989092167	8.67E-07	1.62E-05	5.406520672
GUCY2C	-0.715156046	5.985949581	-5.845724314	9.68E-09	4.21E-07	9.643825493
NR1I2	-0.714900567	4.599261959	-5.561448289	4.59E-08	1.46E-06	8.174751156
PTPRD	-0.70728796	3.186555447	-4.761670164	2.59E-06	3.95E-05	4.39743145
MT.ATP8	-0.69668526	12.6564225	-5.801953051	1.24E-08	5.07E-07	9.408753144
EPS8L3	-0.69525141	7.216737016	-7.52879557	2.81E-13	8.63E-11	19.58236124
FCGBP	-0.69381632	5.892398072	-2.38391279	0.017542105	0.04736031	-3.648166008
LGR5	-0.693276763	5.072442279	-3.703296572	0.00023917	0.001508531	0.186407168
TRABD2A	-0.6926149	5.346659541	-6.484554461	2.34E-10	1.94E-08	13.17732194
CLCA4	-0.690751246	2.865005826	-2.872361026	0.004266152	0.015352836	-2.397048938
GDF15	-0.689598619	7.907732384	-5.062741287	6.03E-07	1.22E-05	5.752285089
LGALS4	-0.689321246	10.26756256	-7.190633536	2.70E-12	5.76E-10	17.3929113
LYPD8	-0.686926099	4.385611898	-2.855860985	0.004490032	0.015956982	-2.440167327
L1TD1	-0.680680602	3.080033562	-2.763960464	0.005944129	0.020034557	-2.6683055
RASL11A	-0.679610733	5.606829161	-4.97746987	9.18E-07	1.69E-05	5.349906923
MUC20	-0.678600983	5.151478129	-5.08137435	5.50E-07	1.13E-05	5.832889502
QPCT	-0.6785281	5.026760451	-4.017715012	6.88E-05	0.000564596	1.331173076
TMEM238L	-0.676648835	5.175821018	-5.578648104	4.18E-08	1.36E-06	8.259554401
TTPA	-0.668242406	2.828862363	-5.485894676	6.87E-08	2.04E-06	7.795918635
ISX	-0.66390796	3.878958725	-3.936711398	9.56E-05	0.000733403	1.052161309
C9orf152	-0.660552377	6.06058182	-7.122388994	4.22E-12	8.43E-10	17.0037652
DACH1	-0.65658056	4.164211991	-4.45373062	1.07E-05	0.000126386	3.074420228
TNS4	-0.654132752	6.166989749	-4.168822673	3.67E-05	0.000340978	1.910213291
SLC44A4	-0.646612382	7.930362567	-6.110204472	2.15E-09	1.22E-07	11.0684602
TSPAN8	-0.646374201	9.614985309	-5.762856613	1.53E-08	6.08E-07	9.211059363
KCNN4	-0.64601727	6.370188471	-4.540873229	7.20E-06	9.25E-05	3.425378742
TSPAN6	-0.643367594	6.634921432	-5.799514117	1.25E-08	5.11E-07	9.400854462
ETS2	-0.642572969	8.586042665	-7.470317363	4.18E-13	1.21E-10	19.1899919
HMGN5	-0.640221545	3.263186496	-5.331202326	1.54E-07	4.00E-06	7.037529829
LRRC19	-0.639723947	3.942659289	-4.250688716	2.59E-05	0.000258973	2.254473663
MYC	-0.638457899	8.231579237	-6.882366073	1.98E-11	2.80E-09	15.52015077
CDCA7	-0.635955271	6.9237191	-6.70377889	6.08E-11	6.87E-09	14.45738409
CKB	-0.634029108	8.328673272	-2.809722137	0.005173896	0.017879907	-2.560306213
LY6G6F.LY6G6D	-0.633371829	3.35996169	-2.519370649	0.012100819	0.035119885	-3.279600392
ZNF703	-0.632759484	7.813484624	-6.350046405	5.26E-10	3.93E-08	12.40515552
SULT1B1	-0.630724199	4.150864034	-3.798103718	0.00016576	0.001130367	0.54113917
SLC39A5	-0.627115775	5.974646401	-3.351571879	0.000871108	0.004311676	-0.992669289
TRIM31	-0.626574537	5.896090985	-4.264500734	2.44E-05	0.000247315	2.287250953
MYB	-0.624555779	5.587273172	-7.344466231	9.73E-13	2.52E-10	18.40392645
FGFR4	-0.618452923	6.104406686	-4.880467958	1.47E-06	2.48E-05	4.908973914
GAL3ST2	-0.618441429	3.987700547	-4.039996398	6.28E-05	0.000525332	1.435759957
CEBPA	-0.614242038	5.668300802	-5.784513924	1.36E-08	5.49E-07	9.321452538
PRSS8	-0.612522112	8.013478811	-5.98689837	4.37E-09	2.19E-07	10.39821338
TNNC2	-0.612300039	4.786977015	-2.600879059	0.009603782	0.029354845	-3.119920701
PDX1	-0.61048957	4.431657923	-4.460103296	1.04E-05	0.000123286	3.094945478
WNK4	-0.60659182	4.692108263	-4.650205968	4.36E-06	6.12E-05	3.896312327
UGT2A3	-0.605550584	2.816508934	-3.171928043	0.001617589	0.007097032	-1.526951642
SAMD5	-0.604949221	3.876640678	-3.573405624	0.000390313	0.002242416	-0.233582253
ENPP3	-0.604728246	3.209821084	-3.011203778	0.002748187	0.010873284	-1.981430647
SLC51B	-0.604653904	3.572461944	-3.745800165	0.000203113	0.001326645	0.367457522
LRG1	-0.603633851	4.944699881	-4.583209144	5.94E-06	7.86E-05	3.605897774
EPHB2	-0.602385383	6.035539214	-6.189271685	1.36E-09	8.37E-08	11.50583664
CLDN3	-0.600811361	9.75144567	-4.390381459	1.41E-05	0.000158323	2.8251675
GIPC2	-0.599598885	4.797993572	-6.184065007	1.40E-09	8.58E-08	11.47656883
SGK2	-0.599440955	3.949229012	-4.423980414	1.22E-05	0.000140299	2.954785321
TSPAN1	-0.595587106	8.42739388	-4.478940584	9.52E-06	0.0001157	3.178786149
TCN1	-0.593580603	3.652548141	-2.141509555	0.032767796	0.077525049	-4.128599597
SATB2	-0.593149092	4.720104885	-4.43375485	1.16E-05	0.00013529	2.980936933
CES3	-0.59243568	4.417336714	-3.858257674	0.000130834	0.000939097	0.750194678
AIFM3	-0.591299995	4.041835966	-3.775784283	0.000180829	0.001215	0.463296691
PLA2G4F	-0.590995404	3.430604148	-5.042269998	6.67E-07	1.32E-05	5.665814133
GPR160	-0.590939331	5.938232865	-5.184392175	3.28E-07	7.26E-06	6.318545845
CASP5	-0.588666186	3.398862921	-4.427179126	1.20E-05	0.000138973	2.974490287
EDN1	-0.588035652	4.718726273	-4.334767436	1.80E-05	0.000192297	2.575713352
FERMT1	-0.585377711	7.341687765	-5.51045919	6.03E-08	1.82E-06	7.917493349
PROM1	-0.584280374	5.053860857	-3.156873921	0.001701536	0.007396022	-1.593859656
PLEKHG6	-0.581628664	5.51021897	-6.692783187	6.51E-11	7.25E-09	14.394903
C4BPA	-0.581223322	2.980771727	-3.547893172	0.000428993	0.002417103	-0.317670646
LRRC31	-0.579636132	3.590950211	-5.025835507	7.24E-07	1.40E-05	5.589138979
ANKS4B	-0.57916396	5.225974764	-6.97900722	1.07E-11	1.76E-09	16.11854895
TST	-0.579163657	7.892967034	-6.793316319	3.47E-11	4.38E-09	14.98635847
PARM1	-0.577088268	6.581557936	-4.980428586	9.05E-07	1.68E-05	5.366032851
VIL1	-0.576565016	7.274747619	-5.336494074	1.50E-07	3.92E-06	7.055960761
MUC13	-0.57439453	9.119286121	-6.366586842	4.76E-10	3.61E-08	12.49434861
ACSL5	-0.572564596	7.998938479	-6.978303582	1.07E-11	1.76E-09	16.10464841
OXGR1	-0.572347332	2.731232879	-4.006969749	7.19E-05	0.000586055	1.298880176
PTPRO	-0.572314197	4.027919475	-2.933386492	0.003523606	0.013212684	-2.215930073
FUT3	-0.572043428	6.842979305	-4.757540624	2.64E-06	4.00E-05	4.363696771
IER3	-0.571027209	8.582380203	-5.244726348	2.41E-07	5.70E-06	6.616132566
AOC1	-0.570737985	7.275823614	-4.585450782	5.87E-06	7.79E-05	3.619903353
C2CD4A	-0.570393509	4.237748219	-3.467371965	0.000575931	0.003080195	-0.597824329
CYP39A1	-0.569775276	3.456710963	-5.149663741	3.90E-07	8.44E-06	6.167736364
MT.ND3	-0.569532412	13.40466696	-5.875341222	8.20E-09	3.65E-07	9.789107136
LRP4	-0.569284624	4.604121632	-3.189221118	0.001525885	0.006761076	-1.487569814
SQLE	-0.566473224	6.103814384	-5.552609157	4.81E-08	1.52E-06	8.127468425
GYG2	-0.565390531	3.906536649	-4.260588531	2.48E-05	0.000250224	2.293657119
AGMAT	-0.562497631	5.757230417	-6.578037057	1.32E-10	1.29E-08	13.72009913
CCL28	-0.56190934	3.963878909	-3.793142298	0.000169004	0.001151686	0.526869843
MRPL12	-0.56086291	7.001293837	-5.980585804	4.53E-09	2.25E-07	10.36429863
NQO1	-0.559316601	7.508072118	-4.398518256	1.36E-05	0.000153615	2.839511753
SPAG1	-0.559239408	4.533584724	-4.91977322	1.22E-06	2.12E-05	5.09241198
C15orf48	-0.559091827	7.631832855	-3.565380662	0.000402112	0.002296782	-0.276773597
ETV4	-0.55883432	6.588026359	-4.996026591	8.38E-07	1.57E-05	5.43786547
CEL	-0.55568514	3.873178999	-1.996093128	0.046524198	0.10230016	-4.426239747
PAQR8	-0.553706236	5.601236814	-5.653860249	2.79E-08	9.84E-07	8.643296487
RNF128	-0.548816805	6.129110662	-5.181062454	3.33E-07	7.35E-06	6.303176047
SUCLG2	-0.548327984	6.949456843	-7.706327864	8.31E-14	3.33E-11	20.74742213
ANKRD22	-0.547416702	6.013163717	-5.339673266	1.48E-07	3.87E-06	7.068189847
QPRT	-0.546367217	5.505260688	-2.600930883	0.009602354	0.029354845	-3.128822333
SHH	-0.546360932	4.098678794	-4.817280996	1.99E-06	3.18E-05	4.637375207
HNF1B	-0.544696903	3.976374159	-6.15585978	1.65E-09	9.87E-08	11.31808483
FOXA3	-0.544146957	5.825334288	-5.046229846	6.54E-07	1.30E-05	5.667975616
HEPH	-0.543545727	6.778394802	-5.557896397	4.68E-08	1.48E-06	8.155441218
MGST1	-0.543095416	5.550509527	-5.591773659	3.90E-08	1.28E-06	8.325725889
NXPE1	-0.542826488	3.095761538	-3.154755657	0.001713666	0.007432402	-1.561327776
FHDC1	-0.542296009	3.900315201	-5.824659259	1.09E-08	4.59E-07	9.534442944
HOXA13	-0.541363987	4.395259233	-3.828576402	0.000147093	0.001029127	0.642612487
GSPT2	-0.541198086	3.864283122	-3.660158646	0.000281869	0.001719376	0.062078124
STX19	-0.541181237	4.200604913	-4.825142576	1.92E-06	3.09E-05	4.670950702
OTULINL	-0.541083068	5.614262314	-5.334205593	1.52E-07	3.96E-06	7.040958125
NEBL	-0.540946226	4.557138711	-5.999764751	4.06E-09	2.06E-07	10.46777736
MISP	-0.540711513	8.549976626	-6.316763706	6.41E-10	4.67E-08	12.2150595
GMDS	-0.540485965	7.124528335	-6.979022024	1.07E-11	1.76E-09	16.11405616
CTTNBP2	-0.540340046	2.562215231	-4.993659087	8.48E-07	1.59E-05	5.421731713
SCD	-0.540061922	8.151142601	-4.543280826	7.12E-06	9.18E-05	3.446922681
PRDX5	-0.5392522	10.44409448	-4.881688457	1.46E-06	2.47E-05	4.938236267
EPCAM	-0.539137737	10.54898162	-7.719108575	7.61E-14	3.24E-11	20.77736081
ART3	-0.539120899	1.650648863	-6.682869273	6.93E-11	7.56E-09	14.14093556
CYP2J2	-0.53845819	5.075707976	-6.103575494	2.24E-09	1.25E-07	11.03296039
CDC42EP5	-0.53634861	7.455549574	-3.953971027	8.92E-05	0.000696856	1.100130454
ANXA3	-0.536340274	5.930268464	-5.486514523	6.84E-08	2.04E-06	7.794609651
FFAR4	-0.534957627	3.371256192	-3.110913776	0.001983335	0.008356702	-1.690049017
HOXB13	-0.533458863	3.911026255	-3.412738527	0.000701099	0.003610164	-0.766883551
SLC12A2	-0.533399661	7.279429598	-4.801635436	2.14E-06	3.39E-05	4.561293272
FGFBP1	-0.53234458	4.224007306	-3.220732452	0.001371026	0.006194984	-1.381091134
MSMO1	-0.530534566	6.608323434	-5.765385926	1.51E-08	6.03E-07	9.222159948
SMIM22	-0.529793066	6.817769861	-5.98705744	4.36E-09	2.19E-07	10.39916183
SULT2B1	-0.528537102	4.660047603	-3.787009019	0.000173096	0.001172663	0.486994721
CLRN3	-0.526493006	7.023275581	-5.727619798	1.86E-08	7.05E-07	9.025967961
ACOX2	-0.522450895	3.793045897	-4.193142828	3.31E-05	0.000313692	2.029023127
MISP3	-0.521305393	5.209015596	-5.135256414	4.20E-07	8.95E-06	6.085454583
C6orf223	-0.520530376	4.816157129	-4.088574933	5.14E-05	0.000447434	1.602143284
MOGAT3	-0.519812077	4.664489019	-3.429067101	0.000661257	0.003439234	-0.735357617
ACAT2	-0.519503921	5.09141467	-6.654252533	8.27E-11	8.74E-09	14.16671789
RPS3A	-0.519047222	9.331810698	-5.475416413	7.26E-08	2.14E-06	7.746982147
TGFBI	-0.518974113	8.335998284	-3.820369387	0.000151915	0.0010561	0.619892734
POU5F1B	-0.517089616	2.427991721	-4.465798908	1.01E-05	0.000120919	3.085054279
REP15	-0.516822064	1.972571556	-4.468207215	9.98E-06	0.00011991	2.993429221
MYO7B	-0.514975357	5.646372439	-5.258237273	2.25E-07	5.37E-06	6.672181041
PPARG	-0.513254062	5.646185211	-5.469967087	7.47E-08	2.18E-06	7.711580622
AKR1B10	-0.511528353	4.148478955	-2.478558565	0.013555973	0.038479705	-3.399476248
HOXB5	-0.510495697	4.839450846	-3.565964122	0.000401243	0.002293818	-0.284810256
PIGZ	-0.509817298	4.682275173	-3.872330658	0.000123733	0.000898627	0.794511793
TFCP2L1	-0.508616309	4.262183028	-3.713500946	0.000230001	0.001463848	0.236184825
RPS6KA6	-0.50824187	1.877372937	-6.890118657	1.88E-11	2.68E-09	15.55074757
POF1B	-0.505898869	7.039309659	-5.424322267	9.50E-08	2.68E-06	7.487312908
DDT	-0.505368049	5.329606222	-4.936417644	1.12E-06	1.98E-05	5.162033858
RPL36A	-0.502994589	6.368962198	-5.700207724	2.16E-08	7.98E-07	8.883046122
CXCL3	-0.501843006	5.693173052	-3.175759575	0.001596842	0.007020107	-1.539908148
KIAA1324	-0.50118229	4.921124557	-2.868485843	0.0043178	0.015493327	-2.422798304
ELF3	-0.500708377	7.84236992	-7.334022409	1.04E-12	2.63E-10	18.32419353
FGFR1	0.500225872	3.071337207	5.657439333	2.73E-08	9.72E-07	8.666557258
MT3	0.500908601	1.642597663	3.555222082	0.000417528	0.00236764	-0.528874371
EVI2A	0.501161048	2.715313325	4.609251314	5.27E-06	7.17E-05	3.738726473
NLGN2	0.501196242	3.096006059	5.674537326	2.49E-08	8.93E-07	8.754256641
MC1R	0.501288549	1.87895048	6.799518537	3.34E-11	4.26E-09	15.03508155
CCL5	0.502951949	4.931364526	3.245657116	0.001258982	0.005797543	-1.326434907
ENO2	0.503153414	4.265364432	4.372846142	1.52E-05	0.000168813	2.727787866
HLA.DPB1	0.503438408	6.631195263	3.25764172	0.001208183	0.005611358	-1.276844318
GEM	0.503992231	4.603793201	4.896708128	1.36E-06	2.33E-05	4.981868841
PTGIS	0.504256244	2.346212935	3.970122166	8.36E-05	0.000663563	1.179833834
ONECUT3	0.504501756	1.205511102	3.87220222	0.000123796	0.000898753	0.242989855
NRP1	0.504881631	3.444546866	5.311789857	1.71E-07	4.32E-06	6.939812118
FAM20A	0.50493849	1.808698551	6.999094655	9.37E-12	1.63E-09	16.25269093
ACTA1	0.505051728	1.351472044	7.466539034	4.29E-13	1.22E-10	19.14080547
ITGB2	0.505276002	4.56447248	3.572979679	0.000390931	0.002244655	-0.265025153
EGFL7	0.506015001	4.259055321	4.973935705	9.34E-07	1.71E-05	5.335932459
IGFL1	0.506137397	1.436642901	2.956606988	0.003273538	0.012499079	-2.400595317
CXCR4	0.506316896	5.462198658	3.713097972	0.000230357	0.001464689	0.218838294
MCEMP1	0.507051513	1.72106075	4.433766286	1.16E-05	0.00013529	2.930617507
WWTR1	0.50730042	3.338222013	5.018984736	7.49E-07	1.43E-05	5.554028357
BCL6	0.508172204	3.405151945	7.121266512	4.25E-12	8.43E-10	16.98048393
EVL	0.511040383	2.85175564	6.93585643	1.41E-11	2.14E-09	15.83260258
ISM1	0.511505401	1.874417608	4.663862966	4.09E-06	5.81E-05	3.943670248
PRRT2	0.51305019	1.66850273	6.516259035	1.93E-10	1.72E-08	13.35873626
FSTL3	0.513136644	4.499355167	4.239692083	2.72E-05	0.000268339	2.189156287
EEF1A2	0.514439336	1.760057351	3.72238506	0.000222289	0.001422129	0.222228497
MSR1	0.51493692	2.731373533	4.080512201	5.31E-05	0.000459411	1.599126777
TNFSF14	0.516274544	1.388451874	9.142708132	2.09E-18	4.11E-15	31.12034903
VCAN	0.517352685	4.271131381	3.778971843	0.0001786	0.001202493	0.454426799
ITGAX	0.518106831	3.023902074	4.911315567	1.27E-06	2.19E-05	5.065165621
MS4A7	0.519852023	2.94544338	4.917096943	1.23E-06	2.15E-05	5.091991264
ADAM12	0.520370113	2.725856041	3.859398997	0.000130244	0.000936915	0.775894018
CCL18	0.520620213	4.61647963	2.276171556	0.023303405	0.059538004	-3.889858699
HPCA	0.521993246	1.581461688	7.110105513	4.57E-12	8.87E-10	16.94645274
GABBR1	0.522263582	2.763876536	5.090923087	5.24E-07	1.08E-05	5.892258101
LHFPL6	0.523041223	4.259974441	5.29057807	1.91E-07	4.74E-06	6.830254288
FLNA	0.523414202	7.38340141	3.756500781	0.000194879	0.001287837	0.388346165
H4.16	0.524057443	1.612875679	7.510346409	3.18E-13	9.63E-11	19.51447821
HBB	0.524074492	4.51127275	2.799396675	0.00533932	0.01836121	-2.612982905
TGFB3	0.524210597	2.800827713	4.357991729	1.63E-05	0.000176897	2.691730602
PALM	0.52754011	2.402513214	5.426012957	9.42E-08	2.67E-06	7.502159278
STAB1	0.528963174	3.699291389	5.406135381	1.05E-07	2.90E-06	7.399441693
YJEFN3	0.529563353	1.995762046	5.785502235	1.35E-08	5.47E-07	9.32795751
NDUFA4L2	0.530045637	4.025045307	3.589446032	0.000367694	0.00213619	-0.20147213
CLEC2B	0.530323036	2.565121485	5.970406626	4.80E-09	2.35E-07	10.30774125
SLC43A3	0.5310552	3.387416211	4.361442672	1.60E-05	0.000175113	2.696833809
CHIT1	0.53299553	1.456474148	4.588506899	5.79E-06	7.70E-05	3.455388601
DAPK1	0.533580586	2.924902264	4.5488091	6.94E-06	8.97E-05	3.480581663
H3C1	0.535061341	1.203573946	5.069834672	5.82E-07	1.19E-05	5.524567189
MTRNR2L8	0.535078385	1.683001584	4.187482709	3.39E-05	0.000320081	1.899638111
LAMB2	0.53581324	5.41329658	5.65153708	2.82E-08	9.91E-07	8.631701096
CTXN1	0.53928861	3.049932084	3.624295823	0.000322721	0.00191336	-0.057263442
MAPK11	0.539787642	2.709191497	6.784283271	3.68E-11	4.57E-09	14.91998467
CD37	0.539824863	3.034947884	5.10811169	4.81E-07	1.01E-05	5.971219602
C3	0.540284985	5.542787449	2.819510533	0.005021381	0.017451532	-2.557656985
ATP1A3	0.541836907	1.733512707	4.998386593	8.29E-07	1.56E-05	5.428011435
SLC5A2	0.543875499	1.267092646	9.795431574	1.14E-20	4.48E-17	36.18133818
WNT10A	0.546317444	1.903342881	4.900227369	1.34E-06	2.30E-05	4.997104831
OBSL1	0.547486147	2.708792353	4.648246321	4.40E-06	6.17E-05	3.905664873
FBN1	0.547708621	3.991394168	4.21657241	3.00E-05	0.000290083	2.103710499
AURKC	0.551153323	1.298938773	7.146864401	3.59E-12	7.43E-10	17.0234411
DPYD	0.553104899	2.392615214	5.668151374	2.58E-08	9.23E-07	8.721617553
TSPO2	0.555843256	1.583837219	6.502593857	2.10E-10	1.82E-08	13.24977959
SCT	0.555916593	2.354299758	3.868713234	0.000125522	0.000908418	0.807143795
GPNMB	0.556324985	4.971179913	3.334149963	0.000926129	0.004529498	-1.049172827
HBQ1	0.556443966	1.248017196	5.126356131	4.39E-07	9.32E-06	5.652251398
THBS4	0.556728388	2.11913547	3.358521739	0.00085002	0.00422859	-0.943735047
SOX2	0.557850636	1.479263875	2.931605142	0.003543493	0.013269536	-2.453264266
SPHK1	0.558558985	3.289990134	4.55736911	6.68E-06	8.66E-05	3.511260271
ZNF460	0.558560876	1.601768647	6.106201488	2.20E-09	1.23E-07	11.03700588
AXL	0.562149856	4.060795093	5.712326517	2.03E-08	7.54E-07	8.946419871
GALNT9	0.56448806	1.015832037	6.524266413	1.84E-10	1.68E-08	12.97974961
CYP1B1	0.564797792	1.840674307	4.568133185	6.36E-06	8.31E-05	3.532105576
TUBB6	0.564801732	4.378695677	5.524517427	5.59E-08	1.71E-06	7.985871629
FOLR2	0.566946542	3.462321725	4.140878637	4.13E-05	0.000373679	1.818359402
C5AR1	0.567683959	3.640923492	5.188932198	3.20E-07	7.11E-06	6.346856778
NXN	0.568865635	3.16194059	5.519894494	5.73E-08	1.75E-06	7.968666668
FKBP10	0.571556091	6.019742386	4.054862532	5.91E-05	0.000501163	1.473765431
LRRC4	0.571658294	1.303758317	6.652559299	8.36E-11	8.79E-09	13.97330226
VGF	0.572640622	2.230058047	4.188189453	3.38E-05	0.000319429	2.010453016
THBS1	0.572711854	6.276626194	4.396399023	1.37E-05	0.000154793	2.826997854
ADAMTSL4	0.57460295	2.278200279	7.713563258	7.90E-14	3.24E-11	20.76575858
H2BC3	0.574627847	0.88322908	6.793754211	3.46E-11	4.38E-09	14.62165024
APOE	0.576691303	6.674143094	2.84043798	0.004708901	0.016584914	-2.489335975
CILP	0.57789638	1.645601378	4.358210755	1.63E-05	0.000176825	2.617182439
H2BC6	0.579608309	1.404304264	5.090619559	5.25E-07	1.08E-05	5.757299888
HIST1H3C	0.583090421	1.393989657	4.435382824	1.16E-05	0.000134632	2.834086462
UCN2	0.584554529	1.456534598	7.191854341	2.67E-12	5.76E-10	17.43614807
CD163	0.584981929	3.446374617	4.066815381	5.62E-05	0.000481364	1.533822899
CCN2	0.585994624	7.157935418	4.580543013	6.01E-06	7.94E-05	3.602667705
PLIN4	0.587325596	1.627221941	3.763102075	0.000189957	0.001262526	0.330823429
MRC1	0.588355284	3.029481255	4.256636867	2.53E-05	0.000253472	2.281551053
F7	0.589148147	1.428766491	4.671632789	3.95E-06	5.63E-05	3.736757646
H2BC12	0.591787563	6.645054903	4.911232892	1.27E-06	2.19E-05	5.053513447
TNS1	0.592163936	3.809323514	4.464867426	1.01E-05	0.000121215	3.113273657
H1.5	0.59482074	1.602694392	3.834906897	0.000143473	0.001009546	0.590479363
CHST11	0.598606349	2.956572164	6.752466098	4.49E-11	5.28E-09	14.73287593
H2AC14	0.599075762	1.332415008	4.504751685	8.47E-06	0.000106043	3.107392704
TREM2	0.599187499	3.81186082	4.060485562	5.77E-05	0.000491346	1.500905278
H2BC5	0.600527485	5.147118058	4.772578544	2.46E-06	3.80E-05	4.426136787
VSIG4	0.601611097	3.748502	4.148488116	4.00E-05	0.000364432	1.841053929
AIF1L	0.604402706	2.355253124	6.052114115	3.01E-09	1.62E-07	10.74898554
UPK1A	0.606590667	1.09229661	6.038900644	3.24E-09	1.73E-07	10.26776015
UCHL1	0.607089601	2.56061245	4.922397266	1.20E-06	2.10E-05	5.116821957
H2AC11	0.609702431	2.270617281	5.89625574	7.29E-09	3.33E-07	9.912524359
ANO1	0.611124056	4.036545493	4.289535671	2.19E-05	0.000226426	2.392906506
SNCG	0.612315412	2.523289088	5.639125413	3.02E-08	1.04E-06	8.573084597
AC233723.1	0.616914943	1.249006928	8.383857585	6.59E-16	5.63E-13	25.40013085
H4C13	0.617055454	1.008662962	6.235558432	1.04E-09	6.72E-08	11.48249533
FN1	0.617877339	6.843150793	2.998650921	0.002861628	0.011238433	-2.045647231
TRIB2	0.623237795	3.976016441	5.664025205	2.64E-08	9.39E-07	8.697282256
NPIPB3	0.624381082	1.429724275	8.144370638	3.77E-15	2.74E-12	23.78138744
CD109	0.625127231	2.280436916	4.781364008	2.36E-06	3.68E-05	4.48394777
H2BC14	0.625374121	1.079569102	5.745939197	1.68E-08	6.50E-07	8.838405421
CCN1	0.626210491	6.186619758	4.41479425	1.27E-05	0.000144772	2.902267659
HBA1	0.627461746	1.612608951	4.148069653	4.01E-05	0.000364905	1.724175559
H2AC4	0.627737724	1.177205145	5.229442238	2.61E-07	6.06E-06	6.297727678
RGS2	0.630922408	4.683516788	5.136445503	4.17E-07	8.91E-06	6.090801955
ITGAM	0.630969979	2.544629231	5.681359955	2.40E-08	8.69E-07	8.789511933
FSCN1	0.633554536	5.422162083	4.11541382	4.60E-05	0.000409338	1.702658026
H2AC21	0.647161144	1.100923224	6.14605411	1.75E-09	1.03E-07	11.05419162
H3C11	0.650859596	1.18343069	5.327566615	1.57E-07	4.05E-06	6.745750404
THBS2	0.651720992	5.435553138	3.28186884	0.001111243	0.00525243	-1.211301011
FABP4	0.653583397	1.876837089	3.81558296	0.000154796	0.001070449	0.581060244
CCDC80	0.653867819	3.169563389	4.777550346	2.40E-06	3.73E-05	4.464467868
NNAT	0.65571857	2.370828234	5.839461422	1.00E-08	4.33E-07	9.612097388
CRABP2	0.65631025	3.878980695	4.003876013	7.28E-05	0.000592281	1.284599636
GPX3	0.658122728	4.504344689	5.167679911	3.57E-07	7.79E-06	6.239162756
FIBCD1	0.662908766	2.954911877	3.306964157	0.001018476	0.004884909	-1.097937823
ISYNA1	0.672859237	3.970402867	5.411143538	1.02E-07	2.84E-06	7.421816542
H2BC21	0.682021155	3.79703058	5.948043485	5.45E-09	2.62E-07	10.18944572
H3C12	0.688873509	1.225874598	6.10361357	2.24E-09	1.25E-07	10.90090829
SERPINE1	0.689910675	5.040302816	4.522584845	7.82E-06	9.90E-05	3.346269226
F13A1	0.690916129	2.939216949	4.961056816	9.95E-07	1.80E-05	5.290762785
H2AC17	0.695007002	1.69703443	5.514059043	5.91E-08	1.80E-06	7.921575307
H2BC9	0.700504937	3.087768117	4.864532521	1.59E-06	2.64E-05	4.852154877
H3C10	0.70416558	2.877413473	6.182852291	1.41E-09	8.61E-08	11.4653625
H2AC16	0.708783887	1.292388095	5.585532006	4.03E-08	1.32E-06	8.151407359
H2BC13	0.71237178	1.579458326	5.807197181	1.20E-08	4.97E-07	9.42520761
H2AC7	0.718894626	2.185073185	5.227119499	2.64E-07	6.11E-06	6.533873516
H3C7	0.719925903	1.388539481	5.221307168	2.72E-07	6.24E-06	6.418708394
EPHB6	0.720855466	1.651274413	5.493927168	6.58E-08	1.97E-06	7.820647775
COMP	0.721014706	3.390928392	3.405760018	0.0007188	0.003683945	-0.79601591
TNNT1	0.726345047	2.130797945	4.088376951	5.14E-05	0.000447604	1.621598457
H2AC20	0.736729134	2.725104306	5.597277036	3.79E-08	1.25E-06	8.359855175
NXPH4	0.744860706	2.423992335	3.759514597	0.000192617	0.001275663	0.416338349
PTPRU	0.748607213	2.898134955	5.353447854	1.38E-07	3.64E-06	7.144999307
RAMP1	0.753101282	4.532347342	3.494505999	0.000521837	0.002841917	-0.528014114
H2AC12	0.758832322	1.375357714	5.629193498	3.19E-08	1.09E-06	8.457887059
H1.3	0.76330919	1.375549024	5.565567371	4.49E-08	1.43E-06	8.141824375
H1.2	0.763560621	6.027713585	5.354947253	1.37E-07	3.62E-06	7.144903407
CALB2	0.767795004	2.268636607	5.026648371	7.21E-07	1.39E-05	5.592300568
HIST1H3B	0.773190209	1.55364225	4.746646759	2.78E-06	4.19E-05	4.276359271
H4C1	0.786296811	1.196562996	6.663050114	7.83E-11	8.32E-09	14.13904419
H2BC10	0.821377986	1.148429358	6.399377342	3.91E-10	3.04E-08	12.58651342
GAS1	0.829318537	2.60793331	5.643512383	2.95E-08	1.02E-06	8.595389181
H1.4	0.829428841	1.814505965	5.212142425	2.85E-07	6.48E-06	6.450730402
H2BC11	0.844354774	2.606210992	6.928941292	1.47E-11	2.22E-09	15.79203367
H4C4	0.854919901	1.631649679	5.226817878	2.64E-07	6.11E-06	6.508406247
MUC6	0.863253358	1.511427835	3.668822494	0.000272757	0.001676797	-0.090741078
SPP1	0.88374589	6.473588946	3.349960137	0.000876067	0.004332952	-0.986087442
H2AC13	0.886940436	1.802327427	6.75348255	4.46E-11	5.28E-09	14.75607278
H2AC8	0.887472112	3.332545968	6.323710028	6.15E-10	4.51E-08	12.25518611
H2BC17	0.900328414	1.527884558	6.291972268	7.42E-10	5.25E-08	12.0795149
H2BC4	0.902198404	2.553023149	7.02634329	7.86E-12	1.39E-09	16.38663991
H2BC7	0.911056821	1.695516447	6.480143875	2.40E-10	1.97E-08	13.15437836
H4C2	0.914833689	1.300773321	5.739238687	1.75E-08	6.67E-07	9.029345487
SFRP2	0.936644539	5.033695007	3.443137394	0.000628629	0.003317813	-0.696639417
H2BC8	0.948006006	2.903041021	6.538836282	1.68E-10	1.57E-08	13.48195711
H3C4	0.949699214	2.716076746	7.282594049	1.47E-12	3.57E-10	17.98415388
H4C3	1.006040076	1.454363694	5.96623408	4.91E-09	2.39E-07	10.27818429
H4C8	1.189329691	2.819555361	8.550747668	1.91E-16	1.88E-13	26.52529207
H4C5	1.190711329	2.372417771	7.368812511	8.27E-13	2.17E-10	18.53224066
