# Supplementary material for: An Intratumor Heterogeneity-Related Signature for Predicting Prognosis, Immune Landscape, and Chemotherapy Response in Colon Adenocarcinoma
Source: Front Med (Lausanne). 2022 Jul 7;9:925661. doi: 10.3389/fmed.2022.925661 (PMC9302538; doi:10.3389/fmed.2022.925661)
Supplement: Supplementary file 7 [file Table_4.csv]

SYMBOL
GIPC2
SPINK4
MC1R
FABP4
ISYNA1
EGFL7
CLCA1
TNNT1
NAT2
SLC43A3
RUBCNL
FSTL3
ENO2
PARM1
CEACAM5
ADAMTSL4
DAPK1
NOX1
ANO1
SULT1B1
SUCLG2
ACAT2
GGT6
SLC44A4
EPHB2
VAV3
H2AC16
SELENBP1
TTPA
NOS2
ITLN1
PPP1R14C
SCT
ALDOB
CEACAM1
YJEFN3
LRATD1
SERPINE1
FUT6
PLCB4
TUBB6
ATP10B
POU5F1B
BCL2L15
ETS2
MYB
GABBR1
FLNA
COMP
H4C8
NLGN2
ART3
CTTNBP2
