# Supplementary material for: An Intratumor Heterogeneity-Related Signature for Predicting Prognosis, Immune Landscape, and Chemotherapy Response in Colon Adenocarcinoma
Source: Front Med (Lausanne). 2022 Jul 7;9:925661. doi: 10.3389/fmed.2022.925661 (PMC9302538; doi:10.3389/fmed.2022.925661)
Supplement: Supplementary file 8 [file Table_5.csv]

SYMBOL	logFC	AveExpr	t	P.Value	adj.P.Val	B
C10orf99	-1.484736674	7.162259406	-8.767679895	3.75E-17	4.69E-15	27.86772173
FABP1	-1.19603361	7.688166462	-6.048731004	3.07E-09	4.56E-08	10.68438525
SLC26A3	-1.193568841	5.755644793	-6.106311989	2.20E-09	3.40E-08	11.04320537
AREG	-1.101758721	6.918935122	-8.671131472	7.78E-17	8.84E-15	27.20775134
NOX1	-1.082450532	7.275617331	-8.012910555	9.66E-15	6.59E-13	22.60995842
OLFM4	-1.037622183	8.815631869	-3.653511689	0.000289069	0.001116302	0.153924671
ACE2	-1.0175021	4.975106998	-8.893484795	1.44E-17	2.10E-15	29.08183755
KRT20	-1.014428769	8.15303909	-6.515262175	1.94E-10	4.05E-09	13.24229806
LY6G6D	-0.997170372	4.771321744	-6.407871944	3.72E-10	7.12E-09	12.73940447
CEACAM7	-0.971708996	6.318700057	-5.252145626	2.32E-07	2.10E-06	6.661618618
GGH	-0.968547038	6.781166089	-10.52231911	2.65E-23	1.69E-20	41.34625294
HMGCS2	-0.950579599	6.783133277	-5.116155958	4.62E-07	3.86E-06	6.021558823
EREG	-0.940076171	4.628722731	-7.701646874	8.59E-14	4.55E-12	20.76192182
CEACAM5	-0.927657865	11.11848201	-8.892868885	1.44E-17	2.10E-15	28.15582014
PPP1R14D	-0.920531071	6.677185419	-8.69906702	6.30E-17	7.38E-15	27.43731484
CXCL14	-0.919382382	7.230891715	-5.727354041	1.87E-08	2.24E-07	9.010372539
VAV3	-0.914834125	5.121535286	-9.663688883	3.33E-20	8.96E-18	34.88476787
RUBCNL	-0.906699796	5.324596707	-8.223957115	2.12E-15	1.71E-13	24.25118726
SPINK1	-0.882029026	7.394322636	-5.929223875	6.06E-09	8.35E-08	10.05711771
PRAP1	-0.866540886	6.965892659	-5.692581599	2.26E-08	2.63E-07	8.836766321
CEACAM6	-0.857378453	9.841013602	-6.246922579	9.69E-10	1.65E-08	11.66129027
KRT23	-0.853336749	5.216440581	-5.148160411	3.94E-07	3.35E-06	6.147143135
DPEP1	-0.850382895	7.190127801	-4.607119341	5.32E-06	3.34E-05	3.76135519
QPRT	-0.841875466	5.684383883	-6.585553775	1.26E-10	2.74E-09	13.74995977
TSPAN6	-0.840254726	6.57583304	-11.03867115	3.05E-25	3.53E-22	45.63042779
PLCB4	-0.826671988	5.652983979	-6.954918245	1.25E-11	3.53E-10	15.95083899
TNNC2	-0.794905643	5.151408038	-5.935630316	5.84E-09	8.10E-08	10.12184613
CD24	-0.791376793	9.542274256	-7.589713445	1.86E-13	8.89E-12	19.61626434
PPP1R14C	-0.788614373	4.933667439	-9.120384114	2.49E-18	4.45E-16	30.77137586
CFTR	-0.782378012	5.892530998	-7.79280394	4.56E-14	2.61E-12	21.26883833
CYP2B6	-0.776269848	4.653486318	-7.699577729	8.71E-14	4.61E-12	20.74619022
FAM3D	-0.753010255	8.107282623	-5.928982635	6.07E-09	8.35E-08	10.03609704
SLC39A5	-0.745945377	6.056125505	-6.339035239	5.61E-10	1.03E-08	12.32727532
GUCA2A	-0.745561256	5.379374009	-4.672633297	3.93E-06	2.58E-05	3.997288965
ASCL2	-0.730754044	7.035640107	-5.144610562	4.01E-07	3.40E-06	6.154707904
PRAC1	-0.721711118	4.653921879	-3.275559454	0.001135809	0.003692741	-1.288027546
LY6G6F.LY6G6D	-0.721362001	4.234653248	-5.97835665	4.59E-09	6.51E-08	10.32587322
DDC	-0.709050933	5.900360228	-7.4087852	6.33E-13	2.59E-11	18.76690484
SLC26A2	-0.676811527	4.808657307	-5.780476303	1.39E-08	1.73E-07	9.292723822
RBP2	-0.673386051	4.106015143	-6.296117609	7.25E-10	1.28E-08	12.08366304
GPR160	-0.671455902	5.944493324	-8.652804231	8.93E-17	9.80E-15	27.20066825
CDX2	-0.655726351	7.248885896	-6.98753189	1.01E-11	2.95E-10	16.06140553
MEP1A	-0.654338061	6.126956762	-4.689299867	3.64E-06	2.41E-05	4.09478151
GPX2	-0.647110465	10.11840395	-7.140953622	3.74E-12	1.23E-10	16.77694183
PRDX5	-0.644444863	10.27847016	-7.445776591	4.93E-13	2.10E-11	18.63386257
ARSL	-0.643206961	6.016186168	-5.795782657	1.28E-08	1.60E-07	9.380981661
NXPE4	-0.643204502	4.695259183	-4.699175449	3.47E-06	2.32E-05	4.073109998
AXIN2	-0.642736933	6.213528951	-5.715215789	1.99E-08	2.37E-07	8.961716039
IHH	-0.642638859	6.669379796	-5.931915823	5.97E-09	8.26E-08	10.08769373
PRR15	-0.639677935	7.226454643	-7.452849302	4.70E-13	2.02E-11	18.95028739
TDGF1	-0.632922862	4.374766835	-7.980534535	1.22E-14	8.08E-13	22.65727688
CEL	-0.631244157	4.583943791	-4.092246015	5.06E-05	0.000242644	1.561520144
DEFA6	-0.623924546	5.046272459	-2.969715555	0.003139715	0.008954998	-2.157719946
RAB32	-0.610761586	6.363505117	-7.606056243	1.66E-13	8.11E-12	20.0020838
EPDR1	-0.604867386	5.19780584	-7.627326352	1.43E-13	7.10E-12	20.23256469
MUC12	-0.601862499	4.620933169	-5.058410848	6.16E-07	5.00E-06	5.695546847
CDH17	-0.601513632	8.620995613	-6.59901647	1.16E-10	2.56E-09	13.69582532
CDHR1	-0.598143692	4.964251302	-4.950769606	1.05E-06	7.99E-06	5.217196797
PLA2G12B	-0.594217343	3.872089823	-6.163940333	1.58E-09	2.52E-08	11.31237233
LRATD1	-0.594142984	6.476639665	-6.886330665	1.93E-11	5.17E-10	15.49418406
ID1	-0.594132531	7.957873148	-4.205566862	3.14E-05	0.000160674	2.143288473
LRRC19	-0.584619305	4.400300746	-7.735992249	6.77E-14	3.72E-12	21.0024036
CHP2	-0.574095523	4.616521162	-4.98045333	9.05E-07	7.04E-06	5.332858654
AGMAT	-0.571781729	5.770429014	-10.30210318	1.71E-22	9.35E-20	39.7947871
CEBPA	-0.563645508	5.704543247	-8.00050317	1.06E-14	7.06E-13	22.67906336
ENPP3	-0.56185775	4.034968016	-5.768620641	1.49E-08	1.83E-07	9.186306389
ADH1C	-0.559913143	4.847116455	-4.152037053	3.94E-05	0.000195571	1.818175419
CCL20	-0.555845295	6.487665994	-4.207290172	3.12E-05	0.000159541	2.11927022
SLC51B	-0.555165926	4.175153961	-7.116237231	4.39E-12	1.42E-10	16.99237354
AOAH	-0.554792998	4.656639839	-7.080140779	5.55E-12	1.74E-10	16.76035816
ATP10B	-0.550185939	5.720100651	-7.127966488	4.07E-12	1.32E-10	17.01029594
SLC39A2	-0.549447906	3.592161048	-6.147621555	1.73E-09	2.74E-08	11.11916607
PHGR1	-0.549041133	8.483197091	-3.497968546	0.00051531	0.001851762	-0.370448141
NAT2	-0.548619047	4.073621861	-8.625873697	1.09E-16	1.18E-14	27.23250144
SULT1B1	-0.547116956	4.560980963	-5.903642258	7.00E-09	9.46E-08	9.93862192
CKMT2	-0.543602931	4.00081185	-4.686677697	3.68E-06	2.43E-05	3.940899828
CEACAM1	-0.542816951	6.707427277	-6.327143116	6.03E-10	1.09E-08	12.24031249
GUCY2C	-0.540521659	6.001247835	-6.681741095	6.98E-11	1.63E-09	14.30063533
PTPRO	-0.54018953	4.525983213	-5.134460461	4.22E-07	3.56E-06	6.047698749
SRPX2	-0.535488626	5.152957192	-5.048760502	6.46E-07	5.21E-06	5.678332706
RNF43	-0.527004234	6.665943749	-5.430659633	9.19E-08	9.25E-07	7.527032122
PLAGL2	-0.525515159	5.701833074	-6.977718386	1.08E-11	3.11E-10	16.0869414
PRSS23	-0.524383201	5.371951364	-6.955307941	1.24E-11	3.52E-10	15.96571245
HUNK	-0.52303974	4.166176557	-7.397737533	6.82E-13	2.74E-11	18.78601375
ST6GAL1	-0.522027219	5.491418407	-6.154759353	1.66E-09	2.65E-08	11.31222032
ZG16	-0.519569756	4.438817416	-3.145180864	0.001769549	0.005441786	-1.715722918
SELENBP1	-0.518452236	7.432389294	-3.938979214	9.48E-05	0.000418383	1.128739217
C8orf33	-0.517835692	6.507714765	-7.843354786	3.20E-14	1.90E-12	21.54856244
POFUT1	-0.514589632	6.306450772	-7.124107407	4.17E-12	1.35E-10	16.95178478
FERMT1	-0.511364575	7.236247528	-6.248827507	9.58E-10	1.64E-08	11.78732032
AKR1B10	-0.508766947	4.624893948	-4.497878095	8.74E-06	5.21E-05	3.203198975
SATB2	-0.507595318	4.946629531	-6.520302879	1.88E-10	3.94E-09	13.38726888
UGT2A3	-0.503762513	3.807864037	-5.326146765	1.59E-07	1.51E-06	6.885678914
GNG4	-0.503133825	4.41579768	-4.243736539	2.67E-05	0.000139149	2.139473813
HMGA2	0.501964362	3.364757532	6.783868849	3.69E-11	9.27E-10	14.73038612
FLNC	0.502071917	4.139055087	6.336814316	5.69E-10	1.04E-08	12.31878045
ZNF717	0.503448991	3.306642871	7.269955782	1.60E-12	5.80E-11	17.72805397
NBEAL1	0.505667471	3.157622697	6.488212315	2.29E-10	4.67E-09	12.46517496
CC2D2A	0.505687001	3.30807072	6.886533414	1.93E-11	5.17E-10	15.28813509
LCORL	0.506106469	3.419239561	7.793497555	4.54E-14	2.61E-12	21.32117854
COL6A1	0.506653752	7.124617372	4.918545342	1.22E-06	9.18E-06	5.118956591
MMP9	0.507178312	5.646268843	4.102152437	4.86E-05	0.000234385	1.678165451
FGF7	0.508469536	3.20335421	7.272536313	1.57E-12	5.72E-11	17.47585326
NEMP2	0.508872753	3.388168301	9.778111029	1.31E-20	4.17E-18	36.06130662
ERCC6L2	0.510238565	3.406851656	8.73876133	4.67E-17	5.81E-15	28.04797495
FN1	0.512562521	6.814453517	3.387352791	0.00076754	0.002626146	-0.779878892
RNF217	0.513122547	3.275621004	6.485362342	2.33E-10	4.74E-09	12.79963645
OGN	0.515145938	3.157410634	6.956796074	1.23E-11	3.50E-10	15.31077866
H4C5	0.517534446	3.506886094	3.649306047	0.000293703	0.001131975	-0.324147731
FZD3	0.519500582	3.412764615	6.349107	5.29E-10	9.81E-09	12.20043211
SERPINE1	0.520710685	5.204717908	5.052207838	6.36E-07	5.13E-06	5.696449718
POMK	0.522607189	3.412115659	7.395064331	6.94E-13	2.78E-11	18.67084498
DBN1	0.5232065	5.091154718	7.279763706	1.50E-12	5.51E-11	17.99668533
HLA.DPB1	0.525159179	6.589037112	4.675942968	3.87E-06	2.54E-05	4.046644605
LAMB2	0.526216497	5.472567383	8.341979632	8.97E-16	7.87E-14	25.05691134
PRKG1	0.526931604	3.352255957	8.64130879	9.73E-17	1.06E-14	27.28876382
BGN	0.528412597	7.850218198	4.15946272	3.82E-05	0.00019051	1.963767836
MSLN	0.529315062	5.58175235	3.299473263	0.001045423	0.003435235	-1.125666559
TFF1	0.530839013	7.981307249	2.600907679	0.009603141	0.02331988	-2.951914984
MYO9A	0.533213379	3.329978908	10.17519145	4.96E-22	2.50E-19	39.25007467
PRSS2	0.534355689	4.14887746	3.066618433	0.002295082	0.006799474	-1.996376914
GABBR1	0.534356356	3.630494232	14.05095332	1.87E-37	1.84E-33	73.99941854
TRPA1	0.535621591	3.358125594	5.7282974	1.86E-08	2.23E-07	8.695458963
CEP290	0.535716747	3.386955133	8.913402207	1.23E-17	1.85E-15	29.33962086
PLXND1	0.536352817	4.764465696	9.609668911	5.15E-20	1.30E-17	34.53040144
SPON1	0.536646038	4.546978938	5.364302587	1.30E-07	1.26E-06	7.161751187
ZNF484	0.539209861	3.337836601	8.870332395	1.72E-17	2.43E-15	28.97838195
NXPH4	0.539702016	3.61460746	5.816025817	1.14E-08	1.46E-07	9.354765419
HLA.DRB5	0.543156816	6.875922955	3.878017627	0.000120976	0.00052032	0.89177779
CSF3R	0.544264797	3.338846199	7.289131824	1.41E-12	5.21E-11	17.87461257
PDE4D	0.54507545	3.343790548	11.08074793	2.11E-25	2.67E-22	46.90544623
AQP3	0.547648571	4.70282005	4.876860144	1.50E-06	1.10E-05	4.86527903
GJB5	0.549749276	3.695126645	6.073204174	2.67E-09	4.03E-08	10.78369777
ALOX5	0.550098292	4.525477318	7.19218337	2.67E-12	9.15E-11	17.46553774
COL1A2	0.550197208	8.285356132	4.15790462	3.85E-05	0.000191668	1.964206918
CEP295	0.552480229	3.387314794	9.103226393	2.85E-18	4.86E-16	30.7789147
ZNF814	0.552483525	3.273163194	10.09878323	9.38E-22	4.29E-19	38.55279366
THBS2	0.553709371	5.58611476	4.193192837	3.31E-05	0.000168428	2.028219683
AGO3	0.555961703	3.273867224	9.233856616	1.02E-18	1.99E-16	31.66390196
HLA.DRB1	0.557192766	8.62104757	4.451992682	1.07E-05	6.22E-05	3.128943309
TET2	0.559609795	3.406343154	8.703301894	6.10E-17	7.24E-15	27.78619679
LENG8	0.560243047	6.1997857	7.767724741	5.43E-14	3.02E-12	21.07483552
RUNX2	0.560313767	3.347313246	8.430954112	4.66E-16	4.40E-14	25.73634949
ANO1	0.56072491	4.450719027	6.914853749	1.61E-11	4.42E-10	15.74414164
ERO1B	0.563420536	3.32292484	9.732269779	1.91E-20	5.69E-18	35.63746996
AEBP1	0.564071879	6.61125456	4.492464136	8.96E-06	5.32E-05	3.271628236
FSTL3	0.564700782	4.756156993	7.772973372	5.24E-14	2.94E-12	21.22816219
HOXD10	0.567799603	3.370945144	5.176915069	3.40E-07	2.95E-06	5.89603845
COL6A2	0.568957537	7.455748402	5.288352436	1.93E-07	1.79E-06	6.832502687
CCL18	0.570404052	4.996422622	4.090614847	5.10E-05	0.000243879	1.592079685
RALGAPA1	0.572348496	3.360130563	8.243288036	1.84E-15	1.52E-13	24.41095452
MAP1B	0.572675274	3.32601733	9.903244843	4.72E-21	1.66E-18	37.01771193
PLA2R1	0.575550356	3.410255645	8.043010534	7.80E-15	5.44E-13	23.03799244
TRIB2	0.581058966	4.367093725	9.328123437	4.87E-19	9.98E-17	32.42896661
TFF2	0.582946628	4.105407105	4.19181578	3.33E-05	0.000169196	1.891703465
LYST	0.585269672	3.237886176	8.907043637	1.29E-17	1.93E-15	29.08034181
SPDEF	0.590919754	4.898159452	4.726409641	3.06E-06	2.07E-05	4.206635683
LTBP4	0.592605326	5.538041816	8.386116452	6.49E-16	5.90E-14	25.35900949
ZNF805	0.593344255	3.264851732	9.586473485	6.21E-20	1.54E-17	34.41577917
MUC2	0.596642024	6.44897464	2.798176983	0.005359281	0.01415795	-2.520538849
NUDT13	0.600586446	3.390273898	8.49170098	2.97E-16	2.91E-14	26.22237254
PTPN14	0.601173856	3.328662447	11.14274618	1.22E-25	1.85E-22	47.43300671
KLF12	0.601636734	3.252671168	10.20255257	3.95E-22	2.10E-19	39.36603057
CRYBG3	0.602096792	3.372557889	10.02273422	1.76E-21	7.53E-19	38.02861754
TYMP	0.604261158	5.625228432	6.647997799	8.60E-11	1.95E-09	14.11673536
TCTE3	0.604945274	3.325775948	9.677718402	2.97E-20	8.23E-18	35.21195766
H2AC4	0.608319426	3.026784606	5.546284441	4.98E-08	5.33E-07	6.676884706
C3	0.609899205	5.661731429	4.706465798	3.36E-06	2.25E-05	4.155619757
CREB3L1	0.616388499	6.150428384	5.231719127	2.58E-07	2.30E-06	6.56302789
ALDH1L2	0.617484922	3.297845362	8.776709425	3.50E-17	4.53E-15	28.21683771
ECM2	0.622643233	3.222733313	10.11376613	8.28E-22	3.87E-19	38.57802889
N4BP2	0.629483151	3.349118004	9.333039268	4.69E-19	9.70E-17	32.52051609
ABCA5	0.629767785	3.416112719	8.589326006	1.44E-16	1.49E-14	26.95618472
C10orf12	0.631502644	3.387365095	9.50776245	1.17E-19	2.67E-17	33.91462143
CTSE	0.632070947	4.827995314	3.66892329	0.000272667	0.001058785	0.031809074
H2BC10	0.638182729	3.025444525	5.20740028	2.92E-07	2.56E-06	4.956029534
CXCR4	0.639520481	5.540404143	7.027122393	7.83E-12	2.35E-10	16.39749745
DUSP4	0.649250607	4.415106036	6.322695677	6.19E-10	1.12E-08	12.24856895
ZNF117	0.650062847	3.383564303	8.579171692	1.55E-16	1.60E-14	26.85564541
BST2	0.653722639	7.154729438	4.763580726	2.57E-06	1.78E-05	4.43329999
MPP6	0.660323142	3.371104511	7.451114049	4.76E-13	2.04E-11	18.98385798
H2AC16	0.660997834	3.055092652	6.470664032	2.55E-10	5.14E-09	11.94042395
MLPH	0.661498088	4.712057976	7.149709982	3.53E-12	1.17E-10	17.19318261
KLHL11	0.666286394	3.299365175	9.958883235	2.99E-21	1.11E-18	37.44480116
ZEB2	0.672889296	3.259104983	9.318548642	5.26E-19	1.07E-16	32.27645601
LYZ	0.673579785	8.671116215	3.607284102	0.000344004	0.001300601	-0.005025127
MT1E	0.675961211	6.111970491	4.810575459	2.06E-06	1.46E-05	4.625291544
TCF4	0.676326223	3.365718244	9.904201492	4.68E-21	1.66E-18	37.06268634
FLNA	0.688034605	7.283866243	6.640963976	8.98E-11	2.03E-09	14.00593965
MT2A	0.691707205	6.764127875	6.741659353	4.80E-11	1.18E-09	14.61938072
HCAR2	0.692873984	3.238847058	6.918549102	1.57E-11	4.33E-10	15.28507092
COL1A1	0.703551206	9.032577729	4.831847767	1.86E-06	1.33E-05	4.732078099
ENO2	0.727229491	4.578309444	11.79946512	3.44E-28	6.76E-25	52.74097684
MUC5B	0.733143951	4.96942555	4.833056698	1.85E-06	1.33E-05	4.68404102
H3C11	0.752257286	3.023923544	8.042339397	7.83E-15	5.44E-13	22.05704296
FSCN1	0.764908804	5.519451342	7.437830224	5.21E-13	2.19E-11	18.97951898
SFRP2	0.765588039	5.386414372	4.484722889	9.27E-06	5.49E-05	3.198023278
ZNF736	0.766895829	3.383260621	9.18641841	1.49E-18	2.79E-16	31.41373475
AC024060.1	0.77960132	3.362357821	9.898605615	4.90E-21	1.69E-18	37.01625514
SPP1	0.792440106	6.542185205	4.281245298	2.27E-05	0.000120854	2.412176654
APOE	0.797294334	6.663932061	5.571560305	4.35E-08	4.71E-07	8.227161084
CXCL6	0.801915285	3.39589287	5.590809211	3.92E-08	4.33E-07	8.01691591
H2BC6	0.808470657	3.082683063	7.925739853	1.79E-14	1.13E-12	21.45136576
REG4	0.811728442	6.790334028	3.1594365	0.00168702	0.005223121	-1.484024641
H2AC11	0.832581751	3.395370765	7.207230566	2.42E-12	8.36E-11	17.42437113
BCAT1	0.85232864	3.3040783	7.546172675	2.50E-13	1.16E-11	19.49511466
ZBED6	0.859290144	3.181985302	10.91199841	9.23E-25	8.74E-22	45.20185151
SLC30A4	0.8872644	3.317228465	9.135794508	2.21E-18	4.02E-16	30.96421627
MFSD4B	0.963877009	3.353403603	10.47933494	3.82E-23	2.28E-20	41.78827402
HIST1H3C	1.01922664	3.093700446	8.372892232	7.15E-16	6.39E-14	24.68135361
H4C2	1.039249097	3.078762503	7.186080905	2.78E-12	9.49E-11	16.48381926
H2AC7	1.050162455	3.394654449	6.707633102	5.94E-11	1.42E-09	14.31847285
AC087350.1	1.08673667	3.374283661	8.98710183	7.00E-18	1.09E-15	29.89381354
H2AC14	1.099307084	3.080332439	7.566808354	2.17E-13	1.02E-11	18.99802254
H3C7	1.100151776	3.098270901	7.46795159	4.25E-13	1.85E-11	18.40446433
RAMP1	1.115001347	4.909898765	8.935250654	1.04E-17	1.59E-15	29.39916374
H2AC12	1.162766024	3.091886908	7.814347265	3.92E-14	2.30E-12	20.73141049
H2BC13	1.186698544	3.146778558	7.507161065	3.26E-13	1.48E-11	18.83816092
ZNF460	1.233115716	3.131883076	10.34616925	1.18E-22	6.63E-20	40.26760568
H1.3	1.292752018	3.095458366	7.846793359	3.13E-14	1.86E-12	20.97234409
RP11.11N7.5	1.464128831	3.267212033	10.75644979	3.56E-24	2.59E-21	44.04221588
H2AC17	1.499178281	3.191202847	8.386799467	6.45E-16	5.90E-14	25.09307405
AL138706.2	1.65230318	3.228884916	11.88394905	1.59E-28	4.48E-25	53.88400228
H2BC17	1.688181025	3.146104547	9.387720888	3.04E-19	6.57E-17	32.53428099
H2BC7	1.710677139	3.205641855	8.664096695	8.20E-17	9.21E-15	27.16281766
H2AC13	1.728752347	3.236341097	8.514401007	2.51E-16	2.52E-14	26.14008663
H1.5	2.017804322	3.18859937	8.937769943	1.02E-17	1.57E-15	29.17179229
H1.4	2.173488618	3.268476604	8.687591662	6.87E-17	7.94E-15	27.47230815
H4C4	2.315338541	3.204236949	9.516278329	1.09E-19	2.54E-17	33.69654028
H4C3	2.423513296	3.146051697	11.10914647	1.65E-25	2.31E-22	46.82970335
HIST1H3B	2.514395001	3.178253278	10.90094518	1.02E-24	9.08E-22	45.09645904
AC105009.1	2.530362386	3.229687471	12.89041696	1.37E-32	9.00E-29	63.16228054
