# Supplementary material for: An Intratumor Heterogeneity-Related Signature for Predicting Prognosis, Immune Landscape, and Chemotherapy Response in Colon Adenocarcinoma
Source: Front Med (Lausanne). 2022 Jul 7;9:925661. doi: 10.3389/fmed.2022.925661 (PMC9302538; doi:10.3389/fmed.2022.925661)
Supplement: Supplementary file 9 [file Table_6.csv]

SYMBOL	DEPTH2_score	Group	fustat	futime
TCGA.CK.675111	0.361628858	low	0	1.419178082
TCGA.AZ.660011	0.37567973	low	1	1.008219178
TCGA.G4.631511	0.381270933	low	0	5.15890411
TCGA.DM.A28G11	0.387070056	low	1	5.065753425
TCGA.AA.381811	0.38903488	low	1	0.082191781
TCGA.A6.614111	0.391353485	low	0	0.698630137
TCGA.AD.654811	0.395627433	low	0	1.780821918
TCGA.AA.A00Q11	0.400428656	low	0	3.501369863
TCGA.D5.700011	0.402984788	low	0	0.854794521
TCGA.G4.631111	0.405517379	low	0	3.284931507
TCGA.AA.369711	0.407856567	low	0	7.087671233
TCGA.AA.351111	0.40983861	low	0	0.580821918
TCGA.CK.674711	0.41040252	low	0	2.246575342
TCGA.AA.A02Y11	0.415705596	low	0	3.331506849
TCGA.AA.A00U11	0.416597305	low	0	1.419178082
TCGA.CK.494711	0.421480609	low	0	1.463013699
TCGA.AA.381911	0.422140757	low	0	2.084931507
TCGA.AA.385611	0.426138744	low	0	0.082191781
TCGA.AA.A00W11	0.42732088	low	0	1.249315068
TCGA.AA.381411	0.427648394	low	0	0
TCGA.A6.267511	0.428550719	low	0	3.619178082
TCGA.AZ.540711	0.437103319	low	0	7.350684932
TCGA.AA.A01G11	0.446165818	low	0	1
TCGA.AZ.660311	0.450884652	low	1	2.463013699
TCGA.DM.A0X911	0.457769837	low	0	9.975342466
TCGA.AA.387511	0.458200306	low	0	1.504109589
TCGA.CM.667711	0.458684986	low	0	0.923287671
TCGA.CM.667811	0.458745571	low	0	0.917808219
TCGA.AA.353211	0.461063169	low	0	2.416438356
TCGA.AA.368111	0.462368809	low	0	0.498630137
TCGA.QG.A5YV11	0.463025477	low	0	3.564383562
TCGA.A6.613711	0.464404882	low	0	2.257534247
TCGA.CM.475111	0.464490116	low	0	2.252054795
TCGA.CM.586811	0.467006625	low	0	1.419178082
TCGA.AA.395611	0.469344613	low	0	2.835616438
TCGA.AA.A00N11	0.46962359	low	1	0.334246575
TCGA.AA.352011	0.471011707	low	0	2.002739726
TCGA.F4.680511	0.471374993	low	0	2.868493151
TCGA.D5.693211	0.471686357	low	0	0.947945205
TCGA.D5.652911	0.475924303	low	0	1.682191781
TCGA.AA.A00K11	0.476281374	low	0	1.504109589
TCGA.A6.566011	0.479870309	low	0	2.432876712
TCGA.AA.351811	0.480244016	low	0	0.084931507
TCGA.CM.616411	0.480547936	low	0	2.419178082
TCGA.NH.A50T11	0.48134876	low	0	1.515068493
TCGA.DM.A28011	0.481425731	low	1	0.646575342
TCGA.DM.A28M11	0.482785472	low	0	7.931506849
TCGA.G4.662511	0.482795547	low	0	7.649315068
TCGA.AA.384411	0.483698421	low	0	1.243835616
TCGA.CM.586311	0.485055219	low	0	1.252054795
TCGA.AY.638611	0.485617421	low	0	1.484931507
TCGA.DM.A28E11	0.486136066	low	0	9.994520548
TCGA.AD.696311	0.486372306	low	0	2.284931507
TCGA.DM.A28211	0.486581441	low	0	11.59726027
TCGA.AA.A00L11	0.487330775	low	0	3.169863014
TCGA.AA.367311	0.487345838	low	0	4.169863014
TCGA.CK.495011	0.489147391	low	0	7.120547945
TCGA.AA.354911	0.489571758	low	0	1.750684932
TCGA.A6.410511	0.489754568	low	1	1.210958904
TCGA.A6.613811	0.490622913	low	0	1.876712329
TCGA.AA.371211	0.492385159	low	0	0
TCGA.DM.A1D411	0.493065248	low	1	7.728767123
TCGA.AD.689911	0.493714324	low	1	0.482191781
TCGA.F4.680711	0.493904332	low	0	3.58630137
TCGA.D5.692711	0.494690692	low	0	0.78630137
TCGA.F4.680611	0.494784293	low	0	3.452054795
TCGA.CM.668011	0.495089094	low	0	1.002739726
TCGA.AA.397211	0.496345876	low	0	4.249315068
TCGA.CM.534411	0.497565958	low	0	1.835616438
TCGA.CM.616511	0.4976819	low	0	1.336986301
TCGA.G4.629311	0.497801983	low	0	11.09863014
TCGA.AA.387711	0.498371826	low	0	2.583561644
TCGA.D5.693011	0.498551256	low	0	1.112328767
TCGA.CM.616811	0.498976446	low	0	1.082191781
TCGA.AU.600411	0.499396545	low	0	2.257534247
TCGA.CM.667411	0.500544562	low	0	1.079452055
TCGA.AA.A02J11	0.500693528	low	1	0.419178082
TCGA.QL.A97D11	0.501656976	low	0	1.824657534
TCGA.AA.384211	0.502425148	low	0	3.084931507
TCGA.AD.590011	0.504309957	low	0	1.01369863
TCGA.D5.653511	0.504421684	low	0	1.260273973
TCGA.AA.383711	0.505203877	low	0	3.249315068
TCGA.AD.A5EJ11	0.507259363	low	0	0
TCGA.AA.A01F11	0.507261372	low	0	2.668493151
TCGA.G4.662711	0.507990899	low	0	5.95890411
TCGA.AA.368811	0.508000898	low	0	1.583561644
TCGA.AD.689011	0.508124537	low	0	2.043835616
TCGA.AA.A01C11	0.508233603	low	0	1.252054795
TCGA.AA.367511	0.509074175	low	0	3.920547945
TCGA.AZ.660511	0.510485937	low	1	0.435616438
TCGA.CM.617011	0.511373125	low	0	1.252054795
TCGA.AA.383311	0.51139785	low	0	1.328767123
TCGA.AA.353811	0.511659263	low	0	2.167123288
TCGA.AA.397111	0.511794586	low	0	1.339726027
TCGA.CM.667911	0.512326826	low	0	0.838356164
TCGA.AA.398911	0.512577065	low	1	0.663013699
TCGA.AZ.461611	0.5130834	low	1	0.42739726
TCGA.A6.566511	0.514745248	low	0	1.838356164
TCGA.CK.591411	0.516001595	low	0	1.832876712
TCGA.D5.692011	0.517420736	low	0	1.032876712
TCGA.5M.AAT411	0.517517532	low	1	0.134246575
TCGA.AA.385011	0.51999645	low	1	0
TCGA.DM.A1D911	0.520446864	low	0	11.69863014
TCGA.AZ.660811	0.521775852	low	1	0.161643836
TCGA.CA.671911	0.522343747	low	0	1.191780822
TCGA.AY.A8YK11	0.523961281	low	0	1.569863014
TCGA.CA.525511	0.524019223	low	0	1.030136986
TCGA.NH.A8F811	0.52589343	low	1	1.4
TCGA.AA.365511	0.526066996	low	0	5.084931507
TCGA.AZ.468211	0.526891835	low	1	1.863013699
TCGA.AA.349511	0.527021109	low	0	3.087671233
TCGA.DM.A1HB11	0.528328073	low	0	11.30410959
TCGA.CM.586411	0.528638912	low	0	1.252054795
TCGA.AZ.660111	0.529245605	low	1	8.334246575
TCGA.5M.AATE11	0.529351388	low	0	3.287671233
TCGA.DM.A28F11	0.530208784	low	1	2.997260274
TCGA.A6.614011	0.532285392	low	0	2.010958904
TCGA.AA.386711	0.532580178	low	0	2.002739726
TCGA.A6.268011	0.532980201	low	0	2.926027397
TCGA.D5.693111	0.534742119	low	0	1
TCGA.A6.566711	0.535817678	low	0	2.430136986
TCGA.D5.553911	0.536108864	low	0	1.632876712
TCGA.CM.586011	0.536404729	low	0	2.668493151
TCGA.AA.386111	0.536441128	low	0	2.504109589
TCGA.AA.356211	0.53872259	low	0	1.665753425
TCGA.AA.367811	0.539042619	low	0	3.917808219
TCGA.G4.629711	0.539204888	low	0	6.865753425
TCGA.CM.534911	0.53930138	low	0	2.506849315
TCGA.AA.386011	0.539627116	low	0	2.589041096
TCGA.D5.692311	0.539638649	low	0	1.035616438
TCGA.AA.386611	0.540006382	low	0	1.419178082
TCGA.F4.685511	0.540831706	low	0	3.950684932
TCGA.AA.385111	0.540856661	low	0	2.756164384
TCGA.D5.654111	0.541264833	low	0	1.298630137
TCGA.G4.658811	0.541565437	low	0	2.180821918
TCGA.DM.A28A11	0.542075252	low	1	2.205479452
TCGA.AA.351011	0.54503122	low	0	5.331506849
TCGA.A6.565711	0.545983707	low	0	2.635616438
TCGA.G4.629811	0.54620318	low	1	0
TCGA.D5.692611	0.546263114	low	0	0.753424658
TCGA.AZ.540311	0.546429785	low	1	5.232876712
TCGA.D5.653211	0.547282426	low	0	1.520547945
TCGA.AA.385211	0.548346068	low	1	0
TCGA.CM.474411	0.548733555	low	0	1.668493151
TCGA.AA.A01711	0.549336229	low	0	1.252054795
TCGA.D5.653111	0.549734146	low	0	1.479452055
TCGA.CM.475211	0.550295245	low	0	1.084931507
TCGA.AA.385511	0.550310183	low	0	2.671232877
TCGA.D5.553711	0.551288079	low	1	3.783561644
TCGA.AA.355311	0.551582582	low	0	2
TCGA.A6.268211	0.551644375	low	1	1.161643836
TCGA.AA.352611	0.552133177	low	0	1.589041096
TCGA.A6.267211	0.552493497	low	0	3.887671233
TCGA.AA.386211	0.55380821	low	0	2.504109589
TCGA.AA.A00A11	0.554029826	low	0	3.169863014
TCGA.D5.692411	0.555919688	low	0	1.191780822
TCGA.AA.353011	0.557016377	low	0	1.589041096
TCGA.AA.354311	0.557303671	low	0	0.082191781
TCGA.AD.688911	0.557322693	low	1	6.936986301
TCGA.AA.396811	0.558679298	low	0	1.832876712
TCGA.AA.398011	0.559378818	low	0	0.663013699
TCGA.CK.674811	0.561600226	low	0	0.167123288
TCGA.D5.653711	0.561983809	low	1	0.4
TCGA.AA.A02411	0.562398129	low	1	3.254794521
TCGA.AA.397611	0.562488406	low	0	2.167123288
TCGA.A6.380811	0.562875279	low	0	2.778082192
TCGA.AY.407111	0.563890195	low	1	0.079452055
TCGA.D5.653011	0.566698701	low	0	1.701369863
TCGA.AA.398411	0.56737412	low	0	0
TCGA.AA.384611	0.567772323	low	0	1.419178082
TCGA.DM.A1D811	0.567924472	low	1	1.049315068
TCGA.AA.386911	0.568210835	low	1	2.252054795
TCGA.AA.A01I11	0.569334384	low	0	2.583561644
TCGA.AA.383111	0.570417657	low	0	1.498630137
TCGA.DM.A28811	0.571500422	low	1	1.169863014
TCGA.AY.A71X11	0.571567352	low	0	1.610958904
TCGA.AY.554311	0.571614889	low	0	2.750684932
TCGA.A6.380711	0.571645042	low	0	2.887671233
TCGA.AA.352511	0.571708327	low	0	0.002739726
TCGA.D5.554111	0.572010594	low	0	4.660273973
TCGA.4T.AA8H11	0.57294298	low	0	1.054794521
TCGA.A6.410711	0.573694282	low	0	2.704109589
TCGA.F4.685611	0.57435784	low	0	2.942465753
TCGA.AA.349611	0.576267065	low	0	0.084931507
TCGA.CM.616311	0.576676041	low	0	1.169863014
TCGA.CK.495111	0.579112808	low	0	4.087671233
TCGA.T9.A92H11	0.580180418	low	0	0.991780822
TCGA.AA.A02911	0.580337288	low	0	4.331506849
TCGA.G4.631411	0.58072368	low	0	2.994520548
TCGA.A6.268111	0.580953823	low	0	3.8
TCGA.QG.A5YX11	0.58133905	low	0	2.747945205
TCGA.QG.A5Z111	0.582104727	low	1	0.701369863
TCGA.DM.A0XD11	0.582226125	low	1	2.035616438
TCGA.A6.381011	0.582536117	low	0	3.043835616
TCGA.CM.616611	0.582539829	low	0	1.832876712
TCGA.D5.692911	0.583980005	low	0	1.117808219
TCGA.D5.689811	0.584282504	low	0	0.62739726
TCGA.NH.A6GB11	0.584563763	low	0	1.304109589
TCGA.A6.665311	0.584660382	low	0	2.032876712
TCGA.AA.394911	0.586385451	low	0	2.167123288
TCGA.A6.565911	0.587023713	low	0	2.536986301
TCGA.CM.475011	0.587896186	low	0	0.668493151
TCGA.AA.381511	0.588395379	low	0	2.753424658
TCGA.DM.A1DA11	0.588593238	low	1	0.624657534
TCGA.AA.352211	0.589085171	low	0	3.087671233
TCGA.AA.354411	0.58915945	low	0	1.167123288
TCGA.QG.A5YW11	0.589845401	low	0	2.454794521
TCGA.AA.366211	0.593799486	low	0	0.504109589
TCGA.G4.629411	0.595500466	low	1	2.350684932
TCGA.A6.566411	0.59621867	low	0	1.84109589
TCGA.AY.619711	0.5963878	low	0	1.78630137
TCGA.AA.385811	0.596593399	low	0	2.589041096
TCGA.A6.A56711	0.597927905	low	1	5.153424658
TCGA.AY.A54L11	0.59847356	low	0	1.438356164
TCGA.AA.A00D11	0.598513757	low	0	1.583561644
TCGA.AA.397511	0.598605112	low	0	2.838356164
TCGA.AU.377911	0.599183696	low	0	1.208219178
TCGA.AA.397011	0.599440571	low	0	3.002739726
TCGA.AD.689511	0.600002804	low	0	2.090410959
TCGA.F4.680811	0.600992401	low	0	2.805479452
TCGA.AA.369211	0.601180232	low	1	3
TCGA.AA.A01Q11	0.601311305	low	0	0.084931507
TCGA.AD.696511	0.60150428	low	0	2.205479452
TCGA.D5.653311	0.601506304	low	0	2.123287671
TCGA.G4.630311	0.601631931	low	1	5.487671233
TCGA.G4.658611	0.603519219	low	0	2.983561644
TCGA.AA.366311	0.604092563	low	0	0.580821918
TCGA.AA.A02H11	0.60431298	low	1	0.167123288
TCGA.D5.653911	0.605139515	low	0	1.04109589
TCGA.AZ.461511	0.605750156	low	0	2.745205479
TCGA.CK.591311	0.60607781	low	0	4.276712329
TCGA.CA.671711	0.60724813	low	0	1.063013699
TCGA.CA.671611	0.608430699	low	0	1.016438356
TCGA.AA.A01V11	0.609477352	low	0	0.084931507
TCGA.AA.366611	0.609513718	low	1	0.167123288
TCGA.AA.A00F11	0.613188418	low	0	2.835616438
TCGA.AA.366011	0.613365473	low	0	6.506849315
TCGA.D5.553811	0.614405663	low	1	4.550684932
TCGA.QG.A5Z211	0.614632919	low	0	2.608219178
TCGA.A6.267811	0.616084513	low	0	3.523287671
TCGA.AA.386411	0.616293857	low	0	4.416438356
TCGA.A6.678211	0.617571466	low	0	1.690410959
TCGA.AA.382111	0.618322626	low	0	0.084931507
TCGA.3L.AA1B11	0.619018487	low	0	1.301369863
TCGA.AA.355411	0.619044983	low	0	1.495890411
TCGA.AA.385411	0.619326111	low	0	3.002739726
TCGA.CA.579711	0.619862242	low	0	1.049315068
TCGA.G4.630411	0.620962395	low	0	4.468493151
TCGA.A6.614211	0.621561793	low	0	2.090410959
TCGA.AA.368511	0.622040217	low	0	3.087671233
TCGA.AA.354811	0.622857229	low	0	2.832876712
TCGA.CK.591611	0.624284748	low	1	1.761643836
TCGA.CM.616911	0.625061516	low	0	1.084931507
TCGA.AA.A01Z11	0.626346162	low	0	3.084931507
TCGA.CM.667611	0.626625506	low	0	0.923287671
TCGA.AA.A00J11	0.627098488	low	0	1.504109589
TCGA.G4.632011	0.627651684	low	0	2.202739726
TCGA.D5.654011	0.628214262	low	0	1.345205479
TCGA.CK.494811	0.629214443	low	0	12.33424658
TCGA.AA.349411	0.630590219	low	0	0.084931507
TCGA.A6.665411	0.631716282	low	0	1.989041096
TCGA.AA.A03J11	0.631862101	low	0	3.41369863
TCGA.AA.393911	0.633490597	low	0	1.082191781
TCGA.AA.350911	0.633878625	low	0	5.246575342
TCGA.DM.A0XF11	0.634625472	low	1	3.183561644
TCGA.AA.368011	0.635410045	low	1	0.917808219
TCGA.AA.350211	0.637223185	low	0	2.917808219
TCGA.AA.394111	0.638956882	low	0	2
TCGA.NH.A50U11	0.640647712	low	1	0.915068493
TCGA.DM.A28C11	0.642802717	low	1	6.780821918
TCGA.F4.680911	0.643446712	low	1	1.104109589
TCGA.CA.671511	0.643471355	low	0	1.049315068
TCGA.F4.646111	0.644722776	low	1	0.926027397
TCGA.AA.352411	0.646411836	low	0	3.002739726
TCGA.A6.267111	0.646426215	low	1	3.646575342
TCGA.AA.351911	0.6472134	low	0	0.756164384
TCGA.D5.692211	0.647748053	low	0	0.843835616
TCGA.AA.A01S11	0.647761842	low	0	0.084931507
TCGA.G4.632311	0.648815646	low	0	1.147945205
TCGA.F4.656911	0.649143671	low	0	2.978082192
TCGA.AY.A69D11	0.649303868	low	0	1.487671233
TCGA.AA.395511	0.65012161	low	0	1.747945205
TCGA.AA.A02F11	0.653902409	low	0	3.331506849
TCGA.AA.350611	0.654151025	low	0	4.835616438
TCGA.AM.582011	0.656217627	low	0	0.038356164
TCGA.AA.371011	0.657884984	low	0	2.249315068
TCGA.NH.A8F711	0.657931906	low	0	1.487671233
TCGA.AA.A02W11	0.658103913	low	0	3.416438356
TCGA.AA.351611	0.66063976	low	1	1.084931507
TCGA.AA.A00E11	0.661748608	low	0	2.501369863
TCGA.AA.367911	0.663727094	low	0	1.252054795
TCGA.A6.664911	0.665485216	low	0	2.01369863
TCGA.AA.353111	0.665714848	low	0	2.835616438
TCGA.AA.A01D11	0.666070339	low	1	0.915068493
TCGA.AA.369311	0.666072515	low	0	0
TCGA.F4.685411	0.666675499	low	0	0.043835616
TCGA.DM.A1D011	0.666890749	low	0	10.88767123
TCGA.A6.566611	0.669956871	low	0	2.726027397
TCGA.AA.A02E11	0.671469632	low	1	0.246575342
TCGA.AA.355511	0.674675955	low	0	2.495890411
TCGA.AA.399411	0.67972865	low	0	2.252054795
TCGA.F4.657011	0.680462652	low	1	0.515068493
TCGA.AD.A5EK11	0.68072333	low	0	1.369863014
TCGA.A6.268511	0.68084774	low	0	3.104109589
TCGA.D5.653811	0.681006255	low	0	1.42739726
TCGA.CM.616211	0.681828575	low	0	1
TCGA.AA.A01P11	0.683400647	low	1	3.17260274
TCGA.AA.A01011	0.68414121	low	0	2.915068493
TCGA.AA.A01K11	0.684536288	low	0	2.583561644
TCGA.A6.664811	0.684820902	low	0	2.098630137
TCGA.G4.630711	0.685298751	low	0	4.58630137
TCGA.AA.349211	0.686811116	low	1	0.002739726
TCGA.AA.387011	0.689653137	low	0	2.498630137
TCGA.AA.397711	0.690761667	low	0	2.084931507
TCGA.A6.665211	0.690849565	low	0	2.057534247
TCGA.AA.366411	0.695142718	low	0	4.501369863
TCGA.A6.566211	0.69656847	low	0	1.967123288
TCGA.CK.495211	0.697266416	low	0	1.301369863
TCGA.AA.356011	0.698086863	low	0	1.665753425
TCGA.AA.353411	0.698831764	low	0	2.416438356
TCGA.A6.A5ZU11	0.699016011	low	0	0.802739726
TCGA.AA.355611	0.699413951	low	0	1.917808219
TCGA.CM.586111	0.700858457	low	0	1.252054795
TCGA.DM.A1D611	0.702150615	low	1	1.561643836
TCGA.A6.267611	0.703148213	low	1	3.575342466
TCGA.AA.393011	0.703491985	low	1	0.167123288
TCGA.DM.A28K11	0.704395432	low	0	8.18630137
TCGA.AA.A00Z11	0.704802828	low	0	1.832876712
TCGA.AA.371311	0.709056584	low	0	1.58630137
TCGA.AA.355211	0.709069891	low	1	1.084931507
TCGA.AA.348811	0.709620085	low	1	0.419178082
TCGA.AD.688811	0.710040307	low	1	1.293150685
TCGA.CM.474611	0.710154184	low	0	3.084931507
TCGA.F4.646011	0.711660759	low	1	2.663013699
TCGA.CA.579611	0.712938954	low	0	1.032876712
TCGA.CK.591511	0.718536175	low	0	0
TCGA.RU.A8FL11	0.718861713	low	0	3.224657534
TCGA.CM.474311	0.724062297	low	0	1.920547945
TCGA.AA.A02O11	0.725248625	low	0	0.076712329
TCGA.AA.398611	0.726202445	low	0	1.589041096
TCGA.G4.630911	0.727792943	low	0	7.123287671
TCGA.CM.474711	0.729995903	low	0	2.084931507
TCGA.F4.645911	0.730009762	low	1	0.717808219
TCGA.G4.631711	0.731815303	low	0	3
TCGA.AD.690111	0.733758219	low	1	1.868493151
TCGA.G4.630611	0.737116366	low	0	3.723287671
TCGA.G4.632211	0.737630054	low	0	2.169863014
TCGA.AD.696411	0.741660844	low	1	0.906849315
TCGA.AA.397311	0.744549454	low	0	1.087671233
TCGA.AZ.468411	0.747605719	low	0	5.416438356
TCGA.G4.662811	0.757917039	low	0	6.64109589
TCGA.AZ.431311	0.760210872	low	0	6.328767123
TCGA.NH.A50V11	0.760352349	low	0	1.610958904
TCGA.AA.395011	0.761485919	low	0	2
TCGA.AA.396611	0.762683325	low	0	0.167123288
TCGA.CM.617211	0.763949335	low	0	0.917808219
TCGA.DM.A28H11	0.771761826	low	0	9.756164384
TCGA.G4.629511	0.77210514	low	0	0.695890411
TCGA.AA.A01X11	0.772376773	low	0	2.167123288
TCGA.AA.352911	0.776683158	low	1	0
TCGA.AA.A02R01	0.783369555	high	1	1.835616438
TCGA.AZ.659901	0.783869447	high	1	0.564383562
TCGA.CA.525601	0.784241184	high	0	1.038356164
TCGA.AZ.660601	0.785071108	high	1	0.978082192
TCGA.AA.356101	0.78598434	high	0	1.161643836
TCGA.AZ.431501	0.78634135	high	0	4.865753425
TCGA.AA.351701	0.790897471	high	0	3.249315068
TCGA.F4.646301	0.791756782	high	0	2.978082192
TCGA.AA.397901	0.795508163	high	0	2
TCGA.A6.A56501	0.807120979	high	1	1.353424658
TCGA.CA.525401	0.812405492	high	0	1.057534247
TCGA.AA.387201	0.819392693	high	0	0
TCGA.AA.369601	0.821446247	high	1	0.419178082
TCGA.AZ.461401	0.823446907	high	1	0.471232877
TCGA.G4.662601	0.823768459	high	1	0.002739726
TCGA.AA.366701	0.824321631	high	0	1.167123288
TCGA.AA.384101	0.833140497	high	0	3.079452055
TCGA.CK.591201	0.834478464	high	1	4.090410959
TCGA.AZ.659801	0.835572855	high	1	4.117808219
TCGA.AA.A01T01	0.84142279	high	0	2.753424658
TCGA.CM.586201	0.843902551	high	1	0.419178082
TCGA.G4.629901	0.844290967	high	0	6.21369863
TCGA.AZ.430801	0.844692726	high	0	9.106849315
TCGA.AA.A00R01	0.84983441	high	0	0.082191781
TCGA.NH.A6GA01	0.856989107	high	1	0.82739726
TCGA.AA.348901	0.857905237	high	1	0.58630137
TCGA.AA.367201	0.859107613	high	0	0
TCGA.NH.A5IV01	0.859294701	high	0	0
TCGA.NH.A6GC01	0.865190991	high	0	1.065753425
TCGA.AA.A02K01	0.872973516	high	1	1.167123288
TCGA.CA.671801	0.874634513	high	1	0.838356164
TCGA.A6.A56601	0.875638995	high	1	2.076712329
TCGA.AA.381201	0.882016879	high	0	2.920547945
TCGA.A6.A56B01	0.882432715	high	1	4.687671233
TCGA.AA.398201	0.882896052	high	0	2.252054795
TCGA.5M.AAT601	0.883458364	high	1	0.794520548
TCGA.4N.A93T01	0.883888678	high	0	0.4
TCGA.DM.A1DB01	0.886596807	high	1	3.693150685
TCGA.AA.A03F01	0.888425833	high	0	0
TCGA.CK.674601	0.895441241	high	0	0
TCGA.CM.616101	0.89912438	high	0	1.252054795
TCGA.G4.631001	0.913397456	high	0	5.301369863
TCGA.A6.665101	0.914602253	high	0	1.81369863
TCGA.A6.268301	0.917023009	high	1	1.380821918
TCGA.A6.268601	0.926651862	high	1	3.084931507
TCGA.SS.A7HO01	0.927871302	high	0	5.010958904
TCGA.AA.381101	0.939500537	high	1	0.838356164
TCGA.DM.A28501	0.94098365	high	1	0.490410959
TCGA.D5.653401	0.94665058	high	0	3.605479452
TCGA.D5.653601	0.950355296	high	0	1.487671233
TCGA.CM.667501	0.956970571	high	0	1.087671233
TCGA.CM.617101	0.957088092	high	0	1.169863014
TCGA.AA.384801	0.958671644	high	1	0.838356164
TCGA.AA.351401	0.961425873	high	0	0.084931507
TCGA.D5.554001	0.963213897	high	0	4.673972603
TCGA.AA.352701	0.97496236	high	0	0
TCGA.AA.A01R01	0.981367214	high	0	2.917808219
TCGA.AA.368401	0.98886101	high	0	0
TCGA.AA.395201	0.992041297	high	1	0.167123288
TCGA.AA.A02201	0.997625229	high	0	0
TCGA.AA.354201	0.999909632	high	0	1.082191781
TCGA.AM.582101	1.02917133	high	0	0.076712329
TCGA.CM.534801	1.036346082	high	0	1.915068493
TCGA.CM.534101	1.048523364	high	0	2.421917808
TCGA.F4.670401	1.061638641	high	0	0.128767123
TCGA.G4.632101	1.063852607	high	0	1.84109589
TCGA.DM.A1HA01	1.06602449	high	0	7.123287671
TCGA.A6.267901	1.070956325	high	0	3.742465753
TCGA.AA.371501	1.079803372	high	1	1.58630137
TCGA.AA.384501	1.132657719	high	1	0
TCGA.AY.407001	1.169629847	high	1	1.35890411
TCGA.AA.A00O01	1.174494047	high	0	2.252054795
TCGA.AZ.660701	1.248963975	high	1	0.265753425
TCGA.A6.380901	1.255519831	high	0	2.728767123
TCGA.AA.394701	1.270394257	high	0	2.750684932
TCGA.D5.692801	1.284166904	high	0	0.969863014
TCGA.A6.678101	1.284477907	high	0	1.638356164
TCGA.G4.630201	1.308226546	high	0	0
TCGA.A6.565601	1.363844993	high	0	2.742465753
TCGA.CM.616701	1.374671668	high	0	1.249315068
TCGA.WS.AB4501	1.391432279	high	0	5.835616438
TCGA.F4.670301	1.403837954	high	0	3.989041096
TCGA.A6.566101	1.428123879	high	0	2.794520548
TCGA.A6.678001	1.457515214	high	0	1.676712329
TCGA.AA.A00401	1.513235317	high	0	1.161643836
TCGA.AY.619601	1.531559879	high	0	0.016438356
TCGA.A6.665001	2.124398351	high	0	1.717808219
TCGA.A6.268401	2.416479114	high	0	3.087671233
TCGA.A6.267701	2.73202002	high	1	2.02739726
TCGA.AZ.432301	2.754552049	high	1	0.117808219
TCGA.A6.267401	3.597825485	high	0	3.646575342
TCGA.CM.474801	4.133568973	high	0	2.169863014
