# Supplementary material for: An Intratumor Heterogeneity-Related Signature for Predicting Prognosis, Immune Landscape, and Chemotherapy Response in Colon Adenocarcinoma
Source: Front Med (Lausanne). 2022 Jul 7;9:925661. doi: 10.3389/fmed.2022.925661 (PMC9302538; doi:10.3389/fmed.2022.925661)
Supplement: Supplementary file 10 [file Table_7.csv]

SYMBOL	OS	Censor	Age	Gender	Stage	RiskScore
TCGA.3L.AA1B	1.301369863	0	61	Female	Stage I	-0.141281966
TCGA.4N.A93T	0.4	0	67	Male	Stage III	0.647081487
TCGA.4T.AA8H	1.054794521	0	42	Female	Stage II	-0.201530663
TCGA.5M.AAT4	0.134246575	1	74	Male	Stage IV	-0.212344641
TCGA.5M.AAT6	0.794520548	1	40	Female	Stage IV	0.56308631
TCGA.5M.AATE	3.287671233	0	76	Male	Stage II	-0.574866553
TCGA.A6.2671	3.646575342	1	85	Male	Stage IV	-0.119307691
TCGA.A6.2672	3.887671233	0	82	Female	Stage III	0.422267569
TCGA.A6.2674	3.646575342	0	71	Male	Stage IV	0.282153626
TCGA.A6.2675	3.619178082	0	78	Male	Stage II	-0.466288313
TCGA.A6.2676	3.575342466	1	75	Female	Stage II	-0.030068683
TCGA.A6.2677	2.02739726	1	68	Female	Stage III	0.4866965
TCGA.A6.2678	3.523287671	0	43	Female	Stage III	-1.063520863
TCGA.A6.2679	3.742465753	0	73	Female	Stage II	0.0547128
TCGA.A6.2680	2.926027397	0	72	Female	Stage II	-0.348515262
TCGA.A6.2681	3.8	0	73	Female	Stage II	-0.626471059
TCGA.A6.2682	1.161643836	1	70	Male	Stage IV	-0.352378823
TCGA.A6.2683	1.380821918	1	57	Female	Stage IV	1.281249065
TCGA.A6.2684	3.087671233	0	75	Female	Stage I	0.018706661
TCGA.A6.2685	3.104109589	0	48	Female	Stage II	-0.258361945
TCGA.A6.2686	3.084931507	1	81	Female	Stage II	0.090355645
TCGA.A6.3807	2.887671233	0	53	Female	Stage III	-0.636940266
TCGA.A6.3808	2.778082192	0	73	Male	Stage II	-0.261628607
TCGA.A6.3809	2.728767123	0	71	Female	Stage II	-0.250831951
TCGA.A6.3810	3.043835616	0	62	Male	Stage II	-0.227832493
TCGA.A6.4105	1.210958904	1	79	Male	Stage II	-0.145631142
TCGA.A6.4107	2.704109589	0	57	Female	Stage III	-0.434877537
TCGA.A6.5656	2.742465753	0	74	Male	Stage I	-0.248773184
TCGA.A6.5657	2.635616438	0	65	Male	Stage III	-0.426266927
TCGA.A6.5659	2.536986301	0	82	Male	Stage I	-0.555098298
TCGA.A6.5660	2.432876712	0	73	Male	Stage III	-0.832787677
TCGA.A6.5661	2.794520548	0	80	Female	Stage II	0.504105917
TCGA.A6.5662	1.967123288	0	46	Male	Stage IV	0.108452427
TCGA.A6.5664	1.84109589	0	80	Male	Stage III	-0.301597888
TCGA.A6.5665	1.838356164	0	84	Female	Stage II	-0.162911319
TCGA.A6.5666	2.726027397	0	78	Male	Stage II	-0.527399147
TCGA.A6.5667	2.430136986	0	40	Female	Stage III	-0.528889285
TCGA.A6.6137	2.257534247	0	55	Male	Stage III	-0.588864186
TCGA.A6.6138	1.876712329	0	61	Male	Stage I	-0.667730147
TCGA.A6.6140	2.010958904	0	62	Male	Stage II	-0.604100326
TCGA.A6.6141	0.698630137	0	31	Male	Stage II	-0.335041902
TCGA.A6.6142	2.090410959	0	56	Female	Stage IV	-0.733613293
TCGA.A6.6648	2.098630137	0	56	Male	Stage IV	-0.620353437
TCGA.A6.6649	2.01369863	0	66	Male	Stage III	0.02026587
TCGA.A6.6650	1.717808219	0	69	Female	Stage II	-0.171649694
TCGA.A6.6651	1.81369863	0	55	Female	Stage III	0.055767097
TCGA.A6.6652	2.057534247	0	59	Male	Stage IV	-0.054187047
TCGA.A6.6653	2.032876712	0	82	Male	Stage I	-0.379691008
TCGA.A6.6654	1.989041096	0	65	Female	Stage III	-0.322898846
TCGA.A6.6780	1.676712329	0	74	Male	Stage II	-0.478398294
TCGA.A6.6781	1.638356164	0	43	Male	Stage III	0.065961798
TCGA.A6.6782	1.690410959	0	82	Male	Stage II	-0.596292946
TCGA.A6.A565	1.353424658	1	34	Female	Stage III	-0.065036476
TCGA.A6.A566	2.076712329	1	55	Female	Stage III	0.293877296
TCGA.A6.A567	5.153424658	1	56	Male	Stage IV	-0.31779002
TCGA.A6.A56B	4.687671233	1	57	Male	Stage III	1.178830643
TCGA.A6.A5ZU	0.802739726	0	59	Male	Stage III	-0.032672249
TCGA.AA.3488	0.419178082	1	58	Male	Stage IV	-0.370545916
TCGA.AA.3489	0.58630137	1	75	Male	Stage II	0.161591851
TCGA.AA.3492	0.002739726	1	90	Female	Stage II	-0.584713518
TCGA.AA.3494	0.084931507	0	55	Male	Stage IV	-0.741937235
TCGA.AA.3495	3.087671233	0	79	Male	Stage I	-0.780288994
TCGA.AA.3496	0.084931507	0	83	Female	Stage II	-0.568113153
TCGA.AA.3502	2.917808219	0	73	Male	Stage I	-0.275600458
TCGA.AA.3506	4.835616438	0	77	Male	Stage I	-0.249349891
TCGA.AA.3509	5.246575342	0	54	Female	Stage II	-0.236892659
TCGA.AA.3510	5.331506849	0	70	Male	Stage II	-0.347475186
TCGA.AA.3511	0.580821918	0	64	Male	Stage II	-0.746975633
TCGA.AA.3514	0.084931507	0	81	Female	Stage I	0.058901959
TCGA.AA.3516	1.084931507	1	74	Female	Stage III	-0.317527202
TCGA.AA.3517	3.249315068	0	60	Male	Stage II	0.529505873
TCGA.AA.3518	0.084931507	0	81	Female	Stage II	0.565566249
TCGA.AA.3519	0.756164384	0	63	Male	Stage III	-0.493118084
TCGA.AA.3520	2.002739726	0	86	Female	Stage II	-0.69237109
TCGA.AA.3522	3.087671233	0	67	Male	Stage II	-0.540288435
TCGA.AA.3524	3.002739726	0	85	Male	Stage II	-0.923305314
TCGA.AA.3525	0.002739726	0	90	Male	Stage III	-0.27202381
TCGA.AA.3526	1.589041096	0	57	Male	Stage I	-0.451123506
TCGA.AA.3527	0	0	90	Female	Stage II	0.697829503
TCGA.AA.3529	0	1	78	Female	Stage III	-0.431909137
TCGA.AA.3530	1.589041096	0	80	Male	Stage I	-0.236303619
TCGA.AA.3531	2.835616438	0	75	Female	Stage II	0.559296221
TCGA.AA.3532	2.416438356	0	63	Male	Stage II	-0.527141386
TCGA.AA.3534	2.416438356	0	78	Female	Stage II	-0.287506086
TCGA.AA.3538	2.167123288	0	54	Female	Stage I	-0.616774456
TCGA.AA.3542	1.082191781	0	69	Male	Stage III	-0.610513341
TCGA.AA.3543	0.082191781	0	84	Male	Stage I	-0.276340522
TCGA.AA.3544	1.167123288	0	68	Male	Stage I	-0.506107232
TCGA.AA.3548	2.832876712	0	71	Female	Stage III	-0.426799368
TCGA.AA.3549	1.750684932	0	69	Male	Stage I	-0.66012305
TCGA.AA.3552	1.084931507	1	85	Male	Stage III	-0.268493611
TCGA.AA.3553	2	0	61	Female	Stage I	-0.501957224
TCGA.AA.3554	1.495890411	0	62	Female	Stage II	0.059248031
TCGA.AA.3555	2.495890411	0	81	Female	Stage II	-0.056499733
TCGA.AA.3556	1.917808219	0	78	Male	Stage I	-0.533714587
TCGA.AA.3560	1.665753425	0	72	Female	Stage III	-0.719555589
TCGA.AA.3561	1.161643836	0	72	Male	Stage II	-0.970709183
TCGA.AA.3562	1.665753425	0	82	Male	Stage III	-0.60336845
TCGA.AA.3655	5.084931507	0	68	Male	Stage II	-0.216895505
TCGA.AA.3660	6.506849315	0	51	Female	Stage II	-0.387257083
TCGA.AA.3662	0.504109589	0	80	Female	Stage IV	0.066614051
TCGA.AA.3663	0.580821918	0	42	Male	Stage II	-0.465074926
TCGA.AA.3664	4.501369863	0	74	Female	Stage II	-0.145421545
TCGA.AA.3666	0.167123288	1	68	Male	Stage III	-0.520335968
TCGA.AA.3667	1.167123288	0	36	Female	Stage I	0.037120214
TCGA.AA.3672	0	0	90	Female	Stage III	0.690937847
TCGA.AA.3673	4.169863014	0	53	Female	Stage II	-0.371098264
TCGA.AA.3675	3.920547945	0	84	Male	Stage II	-0.747316169
TCGA.AA.3678	3.917808219	0	60	Female	Stage III	0.461878272
TCGA.AA.3679	1.252054795	0	59	Male	Stage IV	-0.636503688
TCGA.AA.3680	0.917808219	1	67	Female	Stage IV	-0.082781969
TCGA.AA.3681	0.498630137	0	77	Female	Stage III	-0.085147373
TCGA.AA.3684	0	0	65	Female	Stage IV	0.228010705
TCGA.AA.3685	3.087671233	0	69	Male	Stage II	-0.68250985
TCGA.AA.3688	1.583561644	0	80	Male	Stage IV	-0.640289679
TCGA.AA.3692	3	1	47	Female	Stage IV	-0.323905208
TCGA.AA.3693	0	0	77	Female	Stage IV	-0.763152086
TCGA.AA.3696	0.419178082	1	75	Female	Stage IV	-0.016146968
TCGA.AA.3697	7.087671233	0	77	Male	Stage II	-0.513792901
TCGA.AA.3710	2.249315068	0	80	Female	Stage II	-0.019092633
TCGA.AA.3712	0	0	65	Male	Stage III	-0.467245355
TCGA.AA.3713	1.58630137	0	68	Male	Stage IV	-0.667154412
TCGA.AA.3715	1.58630137	1	77	Male	Stage II	0.990160613
TCGA.AA.3811	0.838356164	1	84	Female	Stage III	0.842949922
TCGA.AA.3812	2.920547945	0	82	Female	Stage II	0.062154995
TCGA.AA.3814	0	0	85	Female	Stage II	-0.665833669
TCGA.AA.3815	2.753424658	0	65	Female	Stage II	0.222657944
TCGA.AA.3818	0.082191781	1	78	Female	Stage II	-0.556369752
TCGA.AA.3819	2.084931507	0	41	Female	Stage II	-0.361876294
TCGA.AA.3821	0.084931507	0	81	Female	Stage I	0.680684169
TCGA.AA.3831	1.498630137	0	66	Male	Stage II	-0.849575231
TCGA.AA.3833	1.328767123	0	63	Female	Stage II	-0.129174362
TCGA.AA.3837	3.249315068	0	67	Male	Stage II	-0.466829345
TCGA.AA.3841	3.079452055	0	66	Male	Stage II	0.146521889
TCGA.AA.3842	3.084931507	0	51	Male	Stage III	-0.604968034
TCGA.AA.3844	1.243835616	0	78	Female	Stage III	-0.441916805
TCGA.AA.3845	0	1	86	Female	Stage II	0.439904328
TCGA.AA.3846	1.419178082	0	74	Female	Stage II	-0.537026883
TCGA.AA.3848	0.838356164	1	82	Female	Stage III	0.817876302
TCGA.AA.3850	0	1	74	Male	Stage I	-0.568978163
TCGA.AA.3851	2.756164384	0	74	Male	Stage II	-0.145612685
TCGA.AA.3852	0	1	88	Male	Stage II	-0.119269705
TCGA.AA.3854	3.002739726	0	71	Female	Stage I	-0.799441157
TCGA.AA.3855	2.671232877	0	72	Male	Stage I	-0.167062536
TCGA.AA.3856	0.082191781	0	59	Male	Stage II	-0.416163518
TCGA.AA.3858	2.589041096	0	67	Male	Stage I	-0.767506092
TCGA.AA.3860	2.589041096	0	53	Female	Stage III	-0.116893864
TCGA.AA.3861	2.504109589	0	72	Male	Stage II	-0.954559914
TCGA.AA.3862	2.504109589	0	82	Male	Stage II	-0.843207589
TCGA.AA.3864	4.416438356	0	71	Male	Stage II	-0.236727763
TCGA.AA.3866	1.419178082	0	78	Female	Stage I	-0.770975907
TCGA.AA.3867	2.002739726	0	74	Male	Stage IV	-0.671356437
TCGA.AA.3869	2.252054795	1	76	Male	Stage IV	-0.134669196
TCGA.AA.3870	2.498630137	0	71	Female	Stage IV	0.001772111
TCGA.AA.3872	0	0	45	Male	Stage IV	0.060014274
TCGA.AA.3875	1.504109589	0	78	Female	Stage I	-0.326993298
TCGA.AA.3877	2.583561644	0	83	Female	Stage I	-0.16285961
TCGA.AA.3930	0.167123288	1	66	Male	Stage IV	-0.219735488
TCGA.AA.3939	1.082191781	0	83	Male	Stage II	-0.710312287
TCGA.AA.3941	2	0	84	Female	Stage IV	-0.56152854
TCGA.AA.3947	2.750684932	0	60	Female	Stage II	-0.161401917
TCGA.AA.3949	2.167123288	0	87	Female	Stage III	-0.464371767
TCGA.AA.3950	2	0	79	Female	Stage II	-0.383118962
TCGA.AA.3952	0.167123288	1	68	Male	Stage III	-0.029912906
TCGA.AA.3955	1.747945205	0	38	Male	Stage III	-0.687671939
TCGA.AA.3956	2.835616438	0	65	Male	Stage II	-0.706617618
TCGA.AA.3966	0.167123288	0	89	Female	Stage II	-0.314039778
TCGA.AA.3968	1.832876712	0	55	Female	Stage I	-0.300518786
TCGA.AA.3970	3.002739726	0	65	Male	Stage II	-0.255388168
TCGA.AA.3971	1.339726027	0	58	Male	Stage III	-0.618375041
TCGA.AA.3972	4.249315068	0	72	Male	Stage IV	-0.648278952
TCGA.AA.3973	1.087671233	0	69	Male	Stage IV	0.126031434
TCGA.AA.3975	2.838356164	0	80	Male	Stage I	-0.210301745
TCGA.AA.3976	2.167123288	0	70	Male	Stage III	-0.672896734
TCGA.AA.3979	2	0	84	Male	Stage II	-0.869767361
TCGA.AA.3980	0.663013699	0	89	Female	Stage I	-0.421302375
TCGA.AA.3982	2.252054795	0	75	Male	Stage III	-0.625458284
TCGA.AA.3984	0	0	61	Female	Stage II	-0.591729385
TCGA.AA.3986	1.589041096	0	73	Male	Stage I	-0.342338018
TCGA.AA.3989	0.663013699	1	84	Male	Stage IV	-0.527251683
TCGA.AA.3994	2.252054795	0	69	Male	Stage III	-0.259207603
TCGA.AA.A004	1.161643836	0	76	Male	Stage II	0.8438416
TCGA.AA.A00A	3.169863014	0	80	Male	Stage II	-0.303634971
TCGA.AA.A00D	1.583561644	0	70	Male	Stage I	-0.034755953
TCGA.AA.A00E	2.501369863	0	65	Male	Stage II	0.179982327
TCGA.AA.A00F	2.835616438	0	66	Male	Stage III	0.318393959
TCGA.AA.A00J	1.504109589	0	80	Male	Stage III	0.363987899
TCGA.AA.A00K	1.504109589	0	79	Male	Stage II	-0.142308312
TCGA.AA.A00L	3.169863014	0	66	Male	Stage II	-0.895605107
TCGA.AA.A00N	0.334246575	1	75	Male	Stage II	-0.288149346
TCGA.AA.A00O	2.252054795	0	83	Female	Stage III	-0.262584138
TCGA.AA.A00Q	3.501369863	0	66	Female	Stage III	-0.126235887
TCGA.AA.A00R	0.082191781	0	64	Female	Stage I	0.898933502
TCGA.AA.A00U	1.419178082	0	50	Male	Stage III	-0.798579544
TCGA.AA.A00W	1.249315068	0	80	Male	Stage I	-0.626321075
TCGA.AA.A00Z	1.832876712	0	70	Male	Stage II	-0.686368
TCGA.AA.A010	2.915068493	0	46	Female	Stage II	0.09719958
TCGA.AA.A017	1.252054795	0	57	Female	Stage II	-0.367563131
TCGA.AA.A01C	1.252054795	0	75	Male	Stage III	-0.143990725
TCGA.AA.A01D	0.915068493	1	47	Female	Stage III	-0.514477931
TCGA.AA.A01F	2.668493151	0	72	Male	Stage III	-0.250507911
TCGA.AA.A01G	1	0	63	Male	Stage II	-0.55316474
TCGA.AA.A01I	2.583561644	0	76	Male	Stage I	-0.748454518
TCGA.AA.A01K	2.583561644	0	74	Female	Stage III	0.124036303
TCGA.AA.A01P	3.17260274	1	80	Female	Stage III	-0.077129038
TCGA.AA.A01Q	0.084931507	0	48	Female	Stage II	0.043854238
TCGA.AA.A01R	2.917808219	0	47	Male	Stage III	0.690977454
TCGA.AA.A01S	0.084931507	0	47	Female	Stage III	-0.661198372
TCGA.AA.A01T	2.753424658	0	63	Female	Stage III	0.190535731
TCGA.AA.A01V	0.084931507	0	59	Male	Stage I	-0.063555845
TCGA.AA.A01X	2.167123288	0	80	Female	Stage III	0.899272496
TCGA.AA.A01Z	3.084931507	0	68	Male	Stage II	-0.120916577
TCGA.AA.A022	0	0	88	Female	Stage II	1.099908505
TCGA.AA.A024	3.254794521	1	81	Male	Stage II	-0.542273817
TCGA.AA.A029	4.331506849	0	67	Male	Stage II	-0.355423156
TCGA.AA.A02E	0.246575342	1	82	Female	Stage IV	0.544484798
TCGA.AA.A02F	3.331506849	0	68	Female	Stage IV	-0.144776859
TCGA.AA.A02H	0.167123288	1	74	Female	Stage IV	-0.458639727
TCGA.AA.A02J	0.419178082	1	70	Female	Stage IV	-0.489904021
TCGA.AA.A02K	1.167123288	1	50	Male	Stage IV	0.67449608
TCGA.AA.A02O	0.076712329	0	82	Male	Stage II	0.1115867
TCGA.AA.A02R	1.835616438	1	84	Female	Stage II	0.79372242
TCGA.AA.A02W	3.416438356	0	73	Female	Stage I	-0.294050954
TCGA.AA.A02Y	3.331506849	0	73	Male	Stage I	-0.878262328
TCGA.AA.A03F	0	0	90	Female	Stage III	-0.124760841
TCGA.AA.A03J	3.41369863	0	65	Female	Stage I	0.276909575
TCGA.AD.5900	1.01369863	0	67	Male	Stage I	-0.268555399
TCGA.AD.6548	1.780821918	0	81	Female	Stage I	-0.528191244
TCGA.AD.6888	1.293150685	1	73	Male	Stage III	-0.375627244
TCGA.AD.6889	6.936986301	1	76	Male	Stage II	0.063016047
TCGA.AD.6895	2.090410959	0	84	Male	Stage III	-0.171987989
TCGA.AD.6899	0.482191781	1	84	Male	Stage III	0.04747389
TCGA.AD.6965	2.205479452	0	62	Male	Stage III	-0.303743073
TCGA.AD.A5EJ	0	0	74	Female	Stage II	-0.069289047
TCGA.AD.A5EK	1.369863014	0	51	Male	Stage I	-0.474888103
TCGA.AM.5820	0.038356164	0	59	Female	Stage IV	-0.669436041
TCGA.AM.5821	0.076712329	0	68	Female	Stage II	0.337606062
TCGA.AU.3779	1.208219178	0	80	Female	Stage II	-0.228428594
TCGA.AU.6004	2.257534247	0	69	Female	Stage I	0.070940663
TCGA.AY.4070	1.35890411	1	50	Female	Stage III	0.278346422
TCGA.AY.4071	0.079452055	1	63	Female	Stage I	-0.302113253
TCGA.AY.5543	2.750684932	0	65	Female	Stage IV	-0.704329738
TCGA.AY.6196	0.016438356	0	47	Male	Stage III	0.466811504
TCGA.AY.6197	1.78630137	0	60	Male	Stage II	0.149348721
TCGA.AY.6386	1.484931507	0	66	Female	Stage III	-0.857206181
TCGA.AY.A54L	1.438356164	0	74	Female	Stage I	-0.647695472
TCGA.AY.A69D	1.487671233	0	55	Female	Stage II	-0.286033921
TCGA.AY.A71X	1.610958904	0	54	Female	Stage I	0.883999029
TCGA.AY.A8YK	1.569863014	0	44	Male	Stage IV	-0.556002681
TCGA.AZ.4308	9.106849315	0	47	Female	Stage III	-0.121697646
TCGA.AZ.4313	6.328767123	0	51	Female	Stage I	-0.281576551
TCGA.AZ.4315	4.865753425	0	61	Male	Stage II	-0.568605317
TCGA.AZ.4323	0.117808219	1	37	Male	Stage IV	0.675271187
TCGA.AZ.4614	0.471232877	1	71	Female	Stage IV	-0.034607598
TCGA.AZ.4615	2.745205479	0	84	Male	Stage III	-0.341302564
TCGA.AZ.4616	0.42739726	1	82	Female	Stage IV	-0.068917682
TCGA.AZ.4682	1.863013699	1	61	Male	Stage IV	-0.80788422
TCGA.AZ.4684	5.416438356	0	49	Male	Stage IV	-0.359718299
TCGA.AZ.5403	5.232876712	1	43	Male	Stage II	-0.825872554
TCGA.AZ.5407	7.350684932	0	51	Female	Stage I	-0.76005738
TCGA.AZ.6598	4.117808219	1	77	Female	Stage II	-0.324189175
TCGA.AZ.6599	0.564383562	1	72	Male	Stage I	-0.520192786
TCGA.AZ.6600	1.008219178	1	64	Male	Stage IV	0.008470131
TCGA.AZ.6601	8.334246575	1	68	Male	Stage II	-0.187027981
TCGA.AZ.6605	0.435616438	1	77	Male	Stage III	-0.227805425
TCGA.AZ.6606	0.978082192	1	81	Male	Stage IV	-0.471758054
TCGA.AZ.6607	0.265753425	1	69	Male	Stage IV	0.179756152
TCGA.AZ.6608	0.161643836	1	55	Female	Stage III	-0.414452143
TCGA.CA.5254	1.057534247	0	42	Female	Stage II	0.562438957
TCGA.CA.5255	1.030136986	0	45	Male	Stage II	-0.331198434
TCGA.CA.5256	1.038356164	0	54	Female	Stage II	-0.88918276
TCGA.CA.5796	1.032876712	0	52	Female	Stage II	-1.042704234
TCGA.CA.5797	1.049315068	0	56	Male	Stage II	-0.662830617
TCGA.CA.6715	1.049315068	0	63	Male	Stage III	-0.480125936
TCGA.CA.6716	1.016438356	0	65	Male	Stage II	-0.187912811
TCGA.CA.6717	1.063013699	0	57	Male	Stage II	-0.186648797
TCGA.CA.6718	0.838356164	1	46	Male	Stage II	0.337438601
TCGA.CA.6719	1.191780822	0	77	Male	Stage II	-0.350765588
TCGA.CK.4947	1.463013699	0	46	Female	Stage III	-0.770666308
TCGA.CK.4948	12.33424658	0	45	Female	Stage III	-0.17456387
TCGA.CK.4950	7.120547945	0	68	Female	Stage III	-0.740198367
TCGA.CK.4951	4.087671233	0	79	Female	Stage II	-0.382148392
TCGA.CK.4952	1.301369863	0	48	Female	Stage III	-0.013960478
TCGA.CK.5912	4.090410959	1	81	Male	Stage I	-0.911995825
TCGA.CK.5913	4.276712329	0	58	Female	Stage II	-0.650739501
TCGA.CK.5914	1.832876712	0	81	Male	Stage III	-0.590355904
TCGA.CK.5915	0	0	63	Male	Stage I	-1.098537821
TCGA.CK.5916	1.761643836	1	71	Female	Stage I	-0.689284171
TCGA.CK.6746	0	0	84	Female	Stage II	0.713194909
TCGA.CK.6747	2.246575342	0	87	Female	Stage II	-0.825815489
TCGA.CK.6748	0.167123288	0	45	Female	Stage IV	-0.468507275
TCGA.CK.6751	1.419178082	0	88	Female	Stage I	-0.655192056
TCGA.CM.4743	1.920547945	0	69	Male	Stage II	-0.18383146
TCGA.CM.4744	1.668493151	0	69	Male	Stage I	-0.465731357
TCGA.CM.4746	3.084931507	0	61	Male	Stage I	-0.948926427
TCGA.CM.4747	2.084931507	0	47	Male	Stage IV	0.400818842
TCGA.CM.4748	2.169863014	0	53	Male	Stage III	0.239644809
TCGA.CM.4750	0.668493151	0	34	Female	Stage III	-0.566634313
TCGA.CM.4751	2.252054795	0	62	Male	Stage III	-0.251509264
TCGA.CM.4752	1.084931507	0	58	Male	Stage II	-0.831416744
TCGA.CM.5341	2.421917808	0	82	Female	Stage III	-0.706724025
TCGA.CM.5344	1.835616438	0	39	Female	Stage III	-0.389679802
TCGA.CM.5348	1.915068493	0	72	Male	Stage III	0.322556749
TCGA.CM.5349	2.506849315	0	68	Female	Stage II	0.048171757
TCGA.CM.5860	2.668493151	0	44	Male	Stage II	-0.628278919
TCGA.CM.5861	1.252054795	0	63	Female	Stage II	-0.12917638
TCGA.CM.5862	0.419178082	1	80	Male	Stage IV	-0.376888712
TCGA.CM.5863	1.252054795	0	60	Female	Stage III	-0.614993587
TCGA.CM.5864	1.252054795	0	60	Male	Stage I	-0.855744628
TCGA.CM.5868	1.419178082	0	59	Female	Stage IV	-0.334815109
TCGA.CM.6161	1.252054795	0	36	Female	Stage I	-0.546327757
TCGA.CM.6162	1	0	48	Female	Stage III	-0.444380248
TCGA.CM.6163	1.169863014	0	74	Male	Stage I	-0.307734122
TCGA.CM.6164	2.419178082	0	46	Female	Stage II	-0.595284849
TCGA.CM.6165	1.336986301	0	74	Male	Stage II	-0.670404265
TCGA.CM.6166	1.832876712	0	48	Female	Stage I	-0.698063825
TCGA.CM.6167	1.249315068	0	57	Female	Stage III	0.185716964
TCGA.CM.6168	1.082191781	0	84	Female	Stage II	-0.347190507
TCGA.CM.6169	1.084931507	0	67	Male	Stage II	-0.598008848
TCGA.CM.6170	1.252054795	0	73	Female	Stage I	-0.705535251
TCGA.CM.6171	1.169863014	0	77	Female	Stage I	0.142740395
TCGA.CM.6172	0.917808219	0	70	Female	Stage III	-0.04532753
TCGA.CM.6674	1.079452055	0	39	Male	Stage II	-0.528266956
TCGA.CM.6675	1.087671233	0	35	Male	Stage IV	0.307984409
TCGA.CM.6676	0.923287671	0	82	Male	Stage I	-0.401996448
TCGA.CM.6677	0.923287671	0	75	Female	Stage II	-0.709213854
TCGA.CM.6678	0.917808219	0	63	Female	Stage IV	-0.473190568
TCGA.CM.6679	0.838356164	0	58	Male	Stage II	-0.53763556
TCGA.CM.6680	1.002739726	0	78	Female	Stage III	-0.110080156
TCGA.D5.5538	4.550684932	1	60	Female	Stage III	-0.50970755
TCGA.D5.5539	1.632876712	0	60	Male	Stage III	-0.164830122
TCGA.D5.5540	4.673972603	0	73	Male	Stage II	-0.409510405
TCGA.D5.5541	4.660273973	0	63	Male	Stage III	-0.484199368
TCGA.D5.6529	1.682191781	0	69	Male	Stage II	-0.354621067
TCGA.D5.6530	1.701369863	0	53	Male	Stage I	-0.213038993
TCGA.D5.6531	1.479452055	0	75	Male	Stage II	-0.428767349
TCGA.D5.6532	1.520547945	0	61	Male	Stage II	-0.942693771
TCGA.D5.6534	3.605479452	0	62	Female	Stage II	0.141514036
TCGA.D5.6535	1.260273973	0	80	Female	Stage III	-0.300679322
TCGA.D5.6536	1.487671233	0	73	Male	Stage II	0.68475844
TCGA.D5.6537	0.4	1	64	Male	Stage III	-0.479441609
TCGA.D5.6538	1.42739726	0	79	Female	Stage III	-0.473165056
TCGA.D5.6540	1.345205479	0	66	Male	Stage I	0.079497139
TCGA.D5.6541	1.298630137	0	49	Male	Stage II	-0.606748624
TCGA.D5.6898	0.62739726	0	51	Female	Stage I	-0.63816703
TCGA.D5.6920	1.032876712	0	77	Female	Stage II	-0.937461302
TCGA.D5.6922	0.843835616	0	76	Male	Stage III	-0.379593779
TCGA.D5.6923	1.035616438	0	57	Male	Stage I	-0.286672014
TCGA.D5.6924	1.191780822	0	68	Male	Stage II	-0.299670371
TCGA.D5.6926	0.753424658	0	65	Male	Stage III	-0.096029605
TCGA.D5.6927	0.78630137	0	34	Male	Stage II	0.359686896
TCGA.D5.6928	0.969863014	0	80	Male	Stage II	0.589894241
TCGA.D5.6929	1.117808219	0	49	Female	Stage IV	-0.458162877
TCGA.D5.6930	1.112328767	0	67	Male	Stage II	-0.245694894
TCGA.D5.6931	1	0	77	Male	Stage III	-0.372622028
TCGA.D5.6932	0.947945205	0	69	Male	Stage II	-0.492387114
TCGA.D5.7000	0.854794521	0	79	Female	Stage I	-0.377336534
TCGA.DM.A0X9	9.975342466	0	71	Female	Stage II	-0.645332792
TCGA.DM.A0XD	2.035616438	1	65	Male	Stage II	-0.142029113
TCGA.DM.A0XF	3.183561644	1	68	Female	Stage III	-0.389833316
TCGA.DM.A1D0	10.88767123	0	79	Female	Stage II	-0.521901421
TCGA.DM.A1D4	7.728767123	1	80	Male	Stage II	-0.023444638
TCGA.DM.A1D6	1.561643836	1	88	Male	Stage II	-0.161862155
TCGA.DM.A1D9	11.69863014	0	67	Female	Stage II	-0.570362135
TCGA.DM.A1DA	0.624657534	1	71	Female	Stage III	-0.048033098
TCGA.DM.A1DB	3.693150685	1	68	Male	Stage II	0.472727073
TCGA.DM.A1HA	7.123287671	0	82	Male	Stage III	0.722839099
TCGA.DM.A1HB	11.30410959	0	75	Male	Stage III	0.026582723
TCGA.DM.A280	0.646575342	1	70	Female	Stage II	-0.416081751
TCGA.DM.A282	11.59726027	0	60	Female	Stage II	-0.555293923
TCGA.DM.A285	0.490410959	1	71	Female	Stage IV	-0.413324879
TCGA.DM.A288	1.169863014	1	68	Male	Stage III	0.265005475
TCGA.DM.A28A	2.205479452	1	78	Male	Stage III	0.107969096
TCGA.DM.A28C	6.780821918	1	74	Male	Stage II	-0.787846184
TCGA.DM.A28E	9.994520548	0	72	Female	Stage II	-0.985858528
TCGA.DM.A28F	2.997260274	1	73	Male	Stage III	-0.322821429
TCGA.DM.A28G	5.065753425	1	75	Male	Stage II	-0.355163963
TCGA.DM.A28H	9.756164384	0	50	Male	Stage III	-0.614058141
TCGA.DM.A28K	8.18630137	0	75	Male	Stage II	-0.276986441
TCGA.DM.A28M	7.931506849	0	63	Male	Stage II	-0.485254179
TCGA.F4.6459	0.717808219	1	61	Female	Stage III	0.12467917
TCGA.F4.6460	2.663013699	1	51	Female	Stage III	0.536754553
TCGA.F4.6461	0.926027397	1	41	Female	Stage III	-0.058088313
TCGA.F4.6463	2.978082192	0	51	Male	Stage II	-0.346339259
TCGA.F4.6569	2.978082192	0	60	Male	Stage I	-0.423644663
TCGA.F4.6570	0.515068493	1	78	Female	Stage II	-0.309472465
TCGA.F4.6703	3.989041096	0	64	Male	Stage II	-0.019151287
TCGA.F4.6704	0.128767123	0	60	Male	Stage III	0.054227709
TCGA.F4.6805	2.868493151	0	58	Female	Stage II	-0.413487794
TCGA.F4.6806	3.452054795	0	59	Female	Stage I	-0.330293163
TCGA.F4.6807	3.58630137	0	51	Female	Stage III	-0.681516628
TCGA.F4.6808	2.805479452	0	54	Female	Stage I	-0.627047765
TCGA.F4.6809	1.104109589	1	52	Female	Stage IV	0.059885589
TCGA.F4.6854	0.043835616	0	77	Female	Stage II	-0.762789264
TCGA.F4.6855	3.950684932	0	70	Female	Stage II	-0.309751943
TCGA.F4.6856	2.942465753	0	45	Male	Stage I	-0.205299857
TCGA.G4.6293	11.09863014	0	49	Female	Stage III	-0.470737313
TCGA.G4.6294	2.350684932	1	75	Male	Stage IV	-0.686127021
TCGA.G4.6295	0.695890411	0	70	Female	Stage II	0.049623066
TCGA.G4.6297	6.865753425	0	55	Female	Stage IV	-0.300838879
TCGA.G4.6298	0	1	90	Male	Stage III	0.029785555
TCGA.G4.6299	6.21369863	0	69	Male	Stage III	0.584227099
TCGA.G4.6302	0	0	90	Female	Stage II	0.087370323
TCGA.G4.6303	5.487671233	1	54	Female	Stage IV	-0.580522237
TCGA.G4.6304	4.468493151	0	66	Female	Stage II	-0.083657913
TCGA.G4.6307	4.58630137	0	37	Female	Stage III	-0.462138136
TCGA.G4.6309	7.123287671	0	40	Female	Stage III	0.065167365
TCGA.G4.6310	5.301369863	0	69	Male	Stage III	-0.423845355
TCGA.G4.6311	3.284931507	0	80	Male	Stage III	-0.214996013
TCGA.G4.6314	2.994520548	0	76	Female	Stage IV	-0.258691608
TCGA.G4.6315	5.15890411	0	66	Male	Stage IV	-0.711209221
TCGA.G4.6317	3	0	51	Female	Stage III	-0.762857379
TCGA.G4.6320	2.202739726	0	73	Male	Stage III	-0.062155655
TCGA.G4.6321	1.84109589	0	60	Female	Stage III	-1.206386025
TCGA.G4.6322	2.169863014	0	65	Male	Stage III	0.334271746
TCGA.G4.6323	1.147945205	0	50	Male	Stage I	-0.203186325
TCGA.G4.6586	2.983561644	0	73	Female	Stage II	0.588552957
TCGA.G4.6588	2.180821918	0	58	Female	Stage II	-0.167239945
TCGA.G4.6625	7.649315068	0	77	Female	Stage II	-0.339586349
TCGA.G4.6626	0.002739726	1	90	Male	Stage II	-0.337438018
TCGA.G4.6627	5.95890411	0	84	Male	Stage II	-0.448621438
TCGA.G4.6628	6.64109589	0	78	Male	Stage I	0.021105403
TCGA.NH.A50T	1.515068493	0	68	Female	Stage II	-0.27477808
TCGA.NH.A50U	0.915068493	1	42	Male	Stage IV	0.114638137
TCGA.NH.A50V	1.610958904	0	69	Male	Stage III	0.06109839
TCGA.NH.A5IV	0	0	90	Female	Stage II	0.017231382
TCGA.NH.A6GA	0.82739726	1	58	Male	Stage III	0.420126488
TCGA.NH.A6GB	1.304109589	0	71	Female	Stage III	-0.21612751
TCGA.NH.A6GC	1.065753425	0	66	Female	Stage IV	0.72381122
TCGA.NH.A8F7	1.487671233	0	53	Female	Stage II	-0.375643142
TCGA.NH.A8F8	1.4	1	79	Male	Stage IV	0.324554493
TCGA.QG.A5YV	3.564383562	0	64	Female	Stage III	-0.367282069
TCGA.QG.A5YW	2.454794521	0	55	Female	Stage III	0.241342781
TCGA.QG.A5YX	2.747945205	0	61	Female	Stage II	-0.767319588
TCGA.QG.A5Z1	0.701369863	1	71	Male	Stage III	-0.152683959
TCGA.QG.A5Z2	2.608219178	0	61	Male	Stage I	0.509269388
TCGA.QL.A97D	1.824657534	0	84	Female	Stage I	-0.460142483
TCGA.RU.A8FL	3.224657534	0	51	Male	Stage III	-0.160825005
TCGA.SS.A7HO	5.010958904	0	44	Female	Stage II	-0.318251501
TCGA.T9.A92H	0.991780822	0	82	Male	Stage II	-0.318388861
TCGA.WS.AB45	5.835616438	0	52	Female	Stage II	-0.180178751
